# Supplementary material for: Identification of Candidate Genes Conferring Cold Tolerance to Rice (Oryza sativa L.) at the Bud-Bursting Stage Using Bulk Segregant Analysis Sequencing and Linkage Mapping
Source: Front Plant Sci. 2021 Mar 11;12:647239. doi: 10.3389/fpls.2021.647239 (PMC8006307; doi:10.3389/fpls.2021.647239)
Supplement: Supplementary file 4 [file Data_Sheet_1.xls]

## Sheet: Table S1
Supplemental Table 1 Primers of 26 KASP markers
Primer name	FAM primer(5'-3')	HEX primer(5'-3')	Common primer(5'-3')
C9_14102449	TTCGTCGGGCTCACATGTCAGTGACAAAGGT	CGTCGGGCTCACATGTCAGTGACAAAGGC	ATCAGGTTCCTCCTCCTTCAAAGGCATGT
C9_14410173	GGAATGCCACCCCAAGAACATTGT	TATGGAATGCCACCCCAAGAACATTGC	GAAACATATGCTGCCCAGGACTGTAT
C9_14439690	ATGTCGGAGAGGGAGAACCCCTC	ATATGTCGGAGAGGGAGAACCCCTT	CGTCAATGCCTGCCAACACTGATCGTA
C9_14456718	TGGAGCGCCCTTTGGGCCCTTTA	GGTGGAGCGCCCTTTGGGCCCTTTG	GGCGGCCGCTGGCATCAAGCCAAAGC
C9_14456923	GGCGGCGGCGGCGCAGCCTTGGGAAC	GCGGCGGCGGCGGCGCAGCCTTGGGAAA	CCGGGCCAAGAACCCCCTCCTCCCCAC
C9_14635830	GCCTCCCCCAGGGTGGCCTCCTCCTA	TCCCCCAGGGTGGCCTCCTCCTC	AGGAGGCGTCCGCGCTGTTCGAG
C9_14976723	GGCAGCGAGCCACCGGCCCCCCCCG	GCACGGCAGCGAGCCACCGGCCCCCCCCA	CGCGCCGGCGAGCTCCCGGCGGCGG
C9_14977177	GCCGTCGAGGCCGAGCCGCGG	CCGAGCCGTCGAGGCCGAGCCGCGC	CCCGCCTGTACGGCGGCCAAATC
C9_15019391	AAAATGACAGAAGAAATCCCAT	AAGAAAATGACAGAAGAAATCCCAC	TGAACTTAAGCTTGGCATCCCAC
C9_15019405	GAAGAAATCCCATGTGGGATGCCAAGC	GAAATCCCATGTGGGATGCCAAGA	AGCATTGGTGTTGCGCTTGAACTTAA
C9_15027406	GCTGGGCCACGGCAACTTCGGT	TGGGCCACGGCAACTTCGGG	CGTCCCGCGCCGCGTGCACACG
C9_15028092	AGTCGCTGCTCGACCCCAACCCGGG	CAAGTCGCTGCTCGACCCCAACCCGGA	GGAGGCCGGCGACGGTGATGCGGGTG
C9_15067972	TACATTTTCCCCACAAATACTTAC	CATTTTCCCCACAAATACTTAT	TCCTTGTAGAAAAAAAATAGTAGG
C9_15078875	GGAACACGCCGTGGCAGCCGTCGAC	GTGGAACACGCCGTGGCAGCCGTCGAG	ACTACGACTCCATCCGCGCCGCC
C9_15224752	CCGGGACGCGTCGCGCACCAGCGTGATA	GGACGCGTCGCGCACCAGCGTGATC	TCGCCGGGTGGTCGGTGAACGCGGA
C9_15289090	AAGAATGCCATGTAGCTTCAACT	AAGAATGCCATGTAGCTTCAACA	TAGGTTCAATGCATACAACAAG
C9_15321174	GAAGAGCTCTCCAACATCGGCAAGCTCG	GAGCTCTCCAACATCGGCAAGCTCA	TTGTTCTGGCCGAGGTTGAGGCCTT
C9_15322630	TCGTGATGTGCATCTGCGCCGCCGT	CTGGTCGTGATGTGCATCTGCGCCGCCGC	AGAGGATCGGTCAGCTCGAACGCCAGC
C9_15335526	AAGCCATCCCTGTACATGTTTC	GTGGAAGCCATCCCTGTACATGTTTT	TGCTGATACTAAGCGCCAGGGAAA
C9_16059891	CAACCGGCTTCACCCTTTCCGCCGC	ACCGGCTTCACCCTTTCCGCCGA	CCAACCAGCGACAAGGTGTCGATG
C9_16543763	GAAAATATTTCCATTTCAGGTGCATTTGG	AATATTTCCATTTCAGGTGCATTTGA	ATAATCCTTTCATTTGCAGATTA
C9_16565097	CGCAGCGAACCCATGCACGCCGG	AACGCAGCGAACCCATGCACGCCGC	ACGACGCGCACAAGGGTGGCGGCG
C9_17072440	GCGCCGCGGACGACGCCATCGGGC	GGGGCGCCGCGGACGACGCCATCGGGT	CGCTCGACGGACCTCACCATCC
C9_17311619	GATGATGTGAAGTCTTTGTGGAATGCTG	GATGTGAAGTCTTTGTGGAATGCTA	CTACATTAGCTTGTAATGTAGCAG
C9_17651399	AATCTAGCTAACCATCCCTCTATTC	GGAAATCTAGCTAACCATCCCTCTATTT	AAATTCTCTGTTAGACAACACTGCCA
C9_17732596	TGAACGTCTCGACAACCATTCCCACGC	AACGTCTCGACAACCATTCCCACGG	CGACGCTGGCCGAGGCGGACCACCG

## Sheet: Table S2
Supplemental Table 2 Primer pair for candidate gene analysis in this study
Purpose	Primer name	Forward primer (5’-3’)	Reverse primer (5’-3’)
qRT-PCR	Os09g0436500	CTCATGCAGCTGTTGTCCTAA	CTGTGAAGAGTAGCTCGACAAT
	Os09g0443700	AATTTCTTGCCTGATCCCTTTG	CGCTCCATACCAAACAAAGTAA
	Os09g0444100	GGTTCAGGGTGTTACTAAAGCT	GGACGTTCGATGATGTACTACA
	Os09g0443500	GTATCAACTGGGTGACTTTTGC	CTCTACCTCCATCATGATTCCC
	Os09g0443400	GTTCAAGGTGCTCAAAATCGG	GATGCCTTGATGACACTCTTCA
	Os09g0444200	GAAGTTGGGATGCCATAATGAC	ATGAGAAAGTGGGAGTATACGC
	Osactin 1	ATCCTTGTATGCTAGCGGTCGA	ATCCAACCGGAGGATAGCATG
Haplotype analysis	Os09g0444200	GGCATTCGAGGAGGCTAGCCTCTCTCTC	CATTACACCCCTCATGAGTTGAAGTTTAGCATTG

## Sheet: Table S3
Supplemental Table 3 Seed survival rate of parents and F2:3 population under cold treatment
Traits	DN430	DF104	F2:3 populations
			Mean	Range	Skewness	Kurtosis
SR	4.45	92.5	46.61	0.00~100.00	0.65	-0.47
SD	6.43	0.15	3.28	0.00~7.00	0.31	-0.82

## Sheet: Table S4
Supplemental Table 4 Summary of QTL-Seq data for each sample
Name	Raw reads	Clean Readsa	Clean Bases (bp)b	Q30 (%)c	GC (%)d	SNP number	Indel number
DN430	124371692	123431544	18434119056	89.52	44	238571	48183
DF104	168841840	167462020	25021085693	89.28	43.94	640018	108024
S-pool	124227726	123434084	18438860694	89.81	44.27	736275	130025
T-pool	149429860	148197484	22139127731	88.71	43.68	738316	130618
a Number of reads after filtering
b Number of bases after filtering
c Bases number of quality value > 30%/total number of bases
d GC content of the test samples

## Sheet: Table S5
Supplemental Table 5 Statistics of CDS region variation in the 5.40 Mb interval of qCTBB9 based on resequencing data
Position	Ref	Alt	Type	HP	LP	h_GT	i_GT	Dindex	G	ED	P	structure_type	structure_gene	function_type	function_gene
13211231	G	A	SNP	1|1	0|0	0|1	0|1	0.544872	27.0324	0.593771	4.42e-07	exonic	Os09g0387150	nonsynonymous SNV	Os09g0387150:Os09t0387150-01:exon1:c.C478T:p.R160C,
13259896	C	T	SNP	1|1	0|0	0|1	0|1	0.502506	31.8391	0.505025	3.51e-08	exonic	Os09g0387800	nonsynonymous SNV	Os09g0387800:Os09t0387800-01:exon1:c.G37A:p.A13T,
13319846	C	T	SNP	1|1	0|0	0|1	0|1	0.53096	21.3817	0.563837	7.1e-06	exonic	Os09g0388400	stopgain	Os09g0388400:Os09t0388400-01:exon1:c.C16T:p.Q6X,
13325210	C	G	SNP	1|1	0|0	0|1	0|1	0.513585	28.5395	0.527539	1.87e-07	exonic	Os09g0388400	synonymous SNV	Os09g0388400:Os09t0388400-01:exon8:c.C903G:p.S301S,
13325219	T	C	SNP	1|1	0|0	0|1	0|1	0.523585	30.2921	0.548282	8e-08	exonic	Os09g0388400	synonymous SNV	Os09g0388400:Os09t0388400-01:exon8:c.T912C:p.N304N,
13377384	A	AGG	Insertion	1|1	0|0	0|1	0|0	0.294643	4.29363	0.173629	0.0724904	exonic	Os09g0388850	frameshift insertion	Os09g0388850:Os09t0388850-01:exon1:c.72_73insGG:p.G24fs,
13379889	G	A	SNP	1|1	0|0	0|1	0|1	0.491585	18.733	0.483311	2.65e-05	exonic	Os09g0389000	nonsynonymous SNV	Os09g0389000:Os09t0389000-01:exon1:c.C239T:p.A80V,
13556217	T	C	SNP	1|1	0|0	0|1	0|1	0.603659	36.2083	0.728807	5.71e-09	exonic	Os09g0392000	nonsynonymous SNV	Os09g0392000:Os09t0392000-01:exon4:c.T908C:p.V303A,
13597626	A	G	SNP	1|1	0|0	0|1	0|1	0.557514	31.6868	0.621644	6.66e-08	exonic	Os09g0393200	nonsynonymous SNV	Os09g0393200:Os09t0393200-01:exon4:c.A913G:p.R305G,
13782270	C	A	SNP	1|1	0|0	1|1	0|1	0.423077	5.96121	0.357988	0.0302059	exonic	Os09g0395600	nonsynonymous SNV	Os09g0395600:Os09t0395600-01:exon1:c.G122T:p.R41L,Os09g0395600:Os09t0395600-02:exon1:c.G122T:p.R41L,
13877031	G	T	SNP	1|1	0|0	0|1	0|1	0.502128	21.3484	0.504264	7.05e-06	exonic	Os09g0397300	nonsynonymous SNV	Os09g0397300:Os09t0397300-01:exon2:c.G976T:p.V326L,
13997175	T	C	SNP	1|1	0|0	0|1	0|1	0.587054	44.0722	0.689264	6.9e-11	exonic	Os09g0400350	synonymous SNV	Os09g0400350:Os09t0400350-00:exon1:c.T135C:p.G45G,
13997336	C	CGCCGCT	Insertion	1|1	0|0	0|1	0|1	0.465385	21.6326	0.433166	6.17e-06	exonic	Os09g0400350	nonframeshift insertion	Os09g0400350:Os09t0400350-00:exon1:c.296_297insGCCGCT:p.P99delinsPPL,
13997406	A	G	SNP	1|1	0|0	0|1	0|1	0.526504	36.9607	0.554414	3.37e-09	exonic	Os09g0400350	synonymous SNV	Os09g0400350:Os09t0400350-00:exon1:c.A366G:p.P122P,
14009342	G	A	SNP	1|1	0|0	0|1	0|1	0.577586	20.4267	0.667212	1.5e-05	exonic	Os09g0400500	synonymous SNV	Os09g0400500:Os09t0400500-01:exon1:c.C579T:p.L193L,
14009586	A	G	SNP	1|1	0|0	0|1	0|1	0.633333	21.261	0.802222	1.15e-05	exonic	Os09g0400500	nonsynonymous SNV	Os09g0400500:Os09t0400500-01:exon1:c.T335C:p.V112A,
14009810	A	G	SNP	1|1	0|0	0|1	0|1	0.484127	9.51144	0.468758	0.00386926	exonic	Os09g0400500	synonymous SNV	Os09g0400500:Os09t0400500-01:exon1:c.T111C:p.L37L,
14030248	T	G	SNP	1|1	0|0	0|1	0|0	0.625372	49.7688	0.782181	5.95e-12	exonic	Os09g0401000,Os09g0401050	nonsynonymous SNV	Os09g0401000:Os09t0401000-01:exon3:c.T499G:p.C167G,
14049264	G	A	SNP	1|1	0|0	0|1	0|1	0.52805	36.5769	0.557674	3.23e-09	exonic	Os09g0401100,Os09g0401200	nonsynonymous SNV	Os09g0401100:Os09t0401100-01:exon4:c.G1465A:p.V489I,
14050136	G	A	SNP	1|1	0|0	0|1	0|0	0.733651	69.3766	1.07649	3.46e-16	exonic	Os09g0401100	synonymous SNV	Os09g0401100:Os09t0401100-01:exon4:c.G2337A:p.P779P,
14050304	A	G	SNP	1|1	0|0	0|1	0|1	0.63911	39.4086	0.816922	1.24e-09	exonic	Os09g0401100	synonymous SNV	Os09g0401100:Os09t0401100-01:exon4:c.A2505G:p.T835T,
14058084	A	G	SNP	1|1	0|0	0|1	0|1	0.551459	23.2315	0.608215	3.25e-06	exonic	Os09g0401300	nonsynonymous SNV	Os09g0401300:Os09t0401300-03:exon1:c.T725C:p.L242P,
14058209	A	G	SNP	1|1	0|0	0|1	0|1	0.6125	37.4649	0.750313	2.42e-09	exonic	Os09g0401300	nonsynonymous SNV	Os09g0401300:Os09t0401300-01:exon6:c.T1001C:p.V334A,Os09g0401300:Os09t0401300-02:exon6:c.T806C:p.V269A,
14084405	C	A	SNP	1|1	0|0	0|1	0|0	0.744898	57.5252	1.10975	2e-13	exonic	Os09g0401600	synonymous SNV	Os09g0401600:Os09t0401600-00:exon3:c.G504T:p.A168A,
14086767	T	C	SNP	1|1	0|0	0|1	0|1	0.514245	25.5014	0.528896	7.85e-07	exonic	Os09g0401600	synonymous SNV	Os09g0401600:Os09t0401600-00:exon1:c.A108G:p.K36K,
14086776	T	C	SNP	1|1	0|0	0|1	0|1	0.479717	21.9476	0.460257	6.66e-06	exonic	Os09g0401600	synonymous SNV	Os09g0401600:Os09t0401600-00:exon1:c.A99G:p.A33A,
14087080	G	C	SNP	1|1	0|0	0|1	0|1	0.439216	8.71737	0.385821	0.00555274	exonic	Os09g0401550	nonsynonymous SNV	Os09g0401550:Os09t0401550-01:exon3:c.G244C:p.A82P,
14097857	T	C	SNP	1|1	0|0	0|1	0|1	0.680306	43.4431	0.925631	2.44e-10	exonic	Os09g0401900	synonymous SNV	Os09g0401900:Os09t0401900-01:exon2:c.T57C:p.C19C,
14098058	G	A	SNP	1|1	0|0	0|1	0|1	0.551667	31.581	0.608672	3.73e-08	exonic	Os09g0401900	nonsynonymous SNV	Os09g0401900:Os09t0401900-01:exon3:c.G170A:p.R57H,
14102439	G	A	SNP	1|1	0|0	0|1	0|1	0.706495	43.8043	0.998271	1.76e-10	exonic	Os09g0402001	synonymous SNV	Os09g0402001:Os09t0402001-01:exon1:c.C459T:p.H153H,
14102449	T	C	SNP	1|1	0|0	0|1	0|1	0.727941	47.3488	1.0598	2.07e-11	exonic	Os09g0402001	nonsynonymous SNV	Os09g0402001:Os09t0402001-01:exon1:c.A449G:p.Y150C,
14102521	A	G	SNP	1|1	0|0	0|1	0|1	0.649939	37.42	0.844841	2.51e-09	exonic	Os09g0402001	nonsynonymous SNV	Os09g0402001:Os09t0402001-01:exon1:c.T377C:p.V126A,
14102545	G	A	SNP	1|1	0|0	0|1	0|1	0.692905	45.0121	0.960234	6.31e-11	exonic	Os09g0402001	nonsynonymous SNV	Os09g0402001:Os09t0402001-01:exon1:c.C353T:p.P118L,
14102578	C	T	SNP	1|1	0|0	0|1	0|1	0.664474	38.0537	0.883051	2.99e-09	exonic	Os09g0402001	nonsynonymous SNV	Os09g0402001:Os09t0402001-01:exon1:c.G320A:p.R107K,
14102703	T	C	SNP	1|1	0|0	0|1	0|1	0.680672	19.1885	0.926629	4.47e-05	exonic	Os09g0402001	synonymous SNV	Os09g0402001:Os09t0402001-01:exon1:c.A195G:p.P65P,
14102770	C	G	SNP	1|1	0|0	1|1	0|1	0.78733	21.6119	1.23978	1.55e-05	exonic	Os09g0402001	nonsynonymous SNV	Os09g0402001:Os09t0402001-01:exon1:c.G128C:p.W43S,
14106896	G	A	SNP	1|1	0|0	1|1	0|0	0.847368	23.0258	1.43607	9.54e-06	exonic	Os09g0402100	synonymous SNV	Os09g0402100:Os09t0402100-01:exon2:c.C267T:p.R89R,
14133026	T	C	SNP	1|1	0|0	0|1	0|1	0.560531	37.7586	0.628389	2.15e-09	exonic	Os09g0402533	nonsynonymous SNV	Os09g0402533:Os09t0402533-00:exon1:c.A82G:p.I28V,
14133027	G	A	SNP	1|1	0|0	0|1	0|1	0.560531	37.7586	0.628389	2.15e-09	exonic	Os09g0402533	synonymous SNV	Os09g0402533:Os09t0402533-00:exon1:c.C81T:p.S27S,
14133094	C	T	SNP	1|1	0|0	0|1	0|1	0.633333	51.1805	0.802222	2.2e-12	exonic	Os09g0402533	nonsynonymous SNV	Os09g0402533:Os09t0402533-00:exon1:c.G14A:p.R5K,
14153446	A	G	SNP	1|1	0|0	0|1	0|1	0.498039	8.28867	0.496086	0.0117521	exonic	Os09g0403000	synonymous SNV	Os09g0403000:Os09t0403000-01:exon1:c.T606C:p.A202A,Os09g0403000:Os09t0403000-02:exon1:c.T393C:p.A131A,
14154036	T	C	SNP	1|1	0|0	0|1	0|1	0.509524	11.3419	0.519229	0.00158075	exonic	Os09g0403000	nonsynonymous SNV	Os09g0403000:Os09t0403000-01:exon1:c.A16G:p.T6A,
14195762	A	G	SNP	1|1	0|0	0|1	0|1	0.445055	11.0672	0.396148	0.00240728	exonic	Os09g0403300	nonsynonymous SNV	Os09g0403300:Os09t0403300-00:exon3:c.T682C:p.W228R,
14251633	C	T	SNP	1|1	0|0	0|1	0|1	0.651282	58.0431	0.848337	9.08e-14	exonic	Os09g0403967	synonymous SNV	Os09g0403967:Os09t0403967-01:exon1:c.G135A:p.A45A,
14332552	T	C	SNP	1|1	0|0	0|1	0|0	0.692308	57.3183	0.95858	1.26e-13	exonic	Os09g0406200	nonsynonymous SNV	Os09g0406200:Os09t0406200-00:exon2:c.A37G:p.T13A,
14359383	C	A	SNP	1|1	0|0	0|1	0|1	0.662393	51.6009	0.877529	1.95e-12	exonic	Os09g0407050	nonsynonymous SNV	Os09g0407050:Os09t0407050-00:exon1:c.C167A:p.A56E,
14359476	A	T	SNP	1|1	0|0	0|1	0|1	0.627407	46.8726	0.78728	2.26e-11	exonic	Os09g0407050	nonsynonymous SNV	Os09g0407050:Os09t0407050-00:exon1:c.A260T:p.K87M,
14360197	A	G	SNP	1|1	0|0	0|1	0|1	0.679365	44.0257	0.923074	1.08e-10	exonic	Os09g0406900	nonsynonymous SNV	Os09g0406900:Os09t0406900-01:exon2:c.A52G:p.T18A,
14365077	C	G	SNP	1|1	0|0	0|1	0|1	0.477128	20.6003	0.455302	1.23e-05	exonic	Os09g0407200	nonsynonymous SNV	Os09g0407200:Os09t0407200-01:exon5:c.C383G:p.A128G,
14365078	C	G	SNP	1|1	0|0	0|1	0|1	0.494048	22.9948	0.488166	2.9e-06	exonic	Os09g0407200	synonymous SNV	Os09g0407200:Os09t0407200-01:exon5:c.C384G:p.A128A,
14369684	T	C	SNP	1|1	0|0	0|1	0|1	0.511801	22.6138	0.523881	3.63e-06	exonic	Os09g0407300	synonymous SNV	Os09g0407300:Os09t0407300-01:exon7:c.A717G:p.K239K,Os09g0407300:Os09t0407300-02:exon7:c.A717G:p.K239K,
14371341	T	C	SNP	1|1	0|0	0|1	0|0	0.788889	65.5653	1.24469	2.85e-15	exonic	Os09g0407300	synonymous SNV	Os09g0407300:Os09t0407300-01:exon5:c.A495G:p.T165T,Os09g0407300:Os09t0407300-02:exon5:c.A495G:p.T165T,
14391402	A	G	SNP	1|1	0|0	1|1	0|1	0.619946	41.665	0.768666	3.17e-10	exonic	Os09g0407800	synonymous SNV	Os09g0407800:Os09t0407800-01:exon1:c.T1518C:p.L506L,
14391529	T	A	SNP	1|1	0|0	0|1	0|1	0.660247	48.0521	0.871851	1.15e-11	exonic	Os09g0407800	nonsynonymous SNV	Os09g0407800:Os09t0407800-01:exon1:c.A1391T:p.D464V,
14391731	A	G	SNP	1|1	0|0	1|1	0|1	0.654717	49.583	0.857309	7.76e-12	exonic	Os09g0407800	synonymous SNV	Os09g0407800:Os09t0407800-01:exon1:c.T1189C:p.L397L,
14391741	G	A	SNP	1|1	0|0	1|1	0|1	0.658563	51.4377	0.867411	2.64e-12	exonic	Os09g0407800	synonymous SNV	Os09g0407800:Os09t0407800-01:exon1:c.C1179T:p.I393I,
14391765	G	T	SNP	1|1	0|0	1|1	0|1	0.696145	56.6946	0.969236	2.9e-13	exonic	Os09g0407800	synonymous SNV	Os09g0407800:Os09t0407800-01:exon1:c.C1155A:p.V385V,
14391888	C	T	SNP	1|1	0|0	0|1	0|1	0.691788	45.6065	0.957141	5.25e-11	exonic	Os09g0407800	synonymous SNV	Os09g0407800:Os09t0407800-01:exon1:c.G1032A:p.Q344Q,
14391889	T	C	SNP	1|1	0|0	0|1	0|1	0.691788	45.6065	0.957141	5.25e-11	exonic	Os09g0407800	nonsynonymous SNV	Os09g0407800:Os09t0407800-01:exon1:c.A1031G:p.Q344R,
14391969	T	C	SNP	1|1	0|0	0|1	0|1	0.604429	37.5881	0.730669	3.69e-09	exonic	Os09g0407800	synonymous SNV	Os09g0407800:Os09t0407800-01:exon1:c.A951G:p.E317E,
14392003	A	G	SNP	1|1	0|0	0|1	0|1	0.607937	34.5548	0.739174	1.04e-08	exonic	Os09g0407800	nonsynonymous SNV	Os09g0407800:Os09t0407800-01:exon1:c.T917C:p.V306A,
14392125	G	A	SNP	1|1	0|0	0|1	0|1	0.601974	40.4773	0.724745	4.8e-10	exonic	Os09g0407800	synonymous SNV	Os09g0407800:Os09t0407800-01:exon1:c.C795T:p.D265D,
14392186	A	G	SNP	1|1	0|0	0|1	0|1	0.59947	42.2948	0.718729	2.89e-10	exonic	Os09g0407800	nonsynonymous SNV	Os09g0407800:Os09t0407800-01:exon1:c.T734C:p.M245T,
14392232	A	C	SNP	1|1	0|0	0|1	0|1	0.562882	38.3936	0.633671	2.03e-09	exonic	Os09g0407800	nonsynonymous SNV	Os09g0407800:Os09t0407800-01:exon1:c.T688G:p.S230A,
14392275	C	T	SNP	1|1	0|0	0|1	0|1	0.611425	45.2947	0.747681	4.47e-11	exonic	Os09g0407800	synonymous SNV	Os09g0407800:Os09t0407800-01:exon1:c.G645A:p.A215A,
14392506	G	T	SNP	1|1	0|0	0|1	0|1	0.411219	17.6683	0.338201	5.67e-05	exonic	Os09g0407800	synonymous SNV	Os09g0407800:Os09t0407800-01:exon1:c.C414A:p.S138S,
14392572	G	C	SNP	1|1	0|0	0|1	0|1	0.598078	45.7154	0.715395	3.76e-11	exonic	Os09g0407800	synonymous SNV	Os09g0407800:Os09t0407800-01:exon1:c.C348G:p.A116A,
14396331	A	G	SNP	1|1	0|0	0|1	0|1	0.737939	52.3154	1.08911	2.59e-12	exonic	Os09g0407900	synonymous SNV	Os09g0407900:Os09t0407900-01:exon6:c.T1164C:p.L388L,
14396403	G	A	SNP	1|1	0|0	0|1	0|1	0.689493	48.8298	0.950802	8.46e-12	exonic	Os09g0407900	synonymous SNV	Os09g0407900:Os09t0407900-01:exon6:c.C1092T:p.D364D,
14396819	T	C	SNP	1|1	0|0	0|1	0|1	0.678659	40.9432	0.921155	5.04e-10	exonic	Os09g0407900	synonymous SNV	Os09g0407900:Os09t0407900-01:exon4:c.A846G:p.A282A,
14396880	C	T	SNP	1|1	0|0	1|1	0|1	0.677489	44.4741	0.917983	8.1e-11	exonic	Os09g0407900	nonsynonymous SNV	Os09g0407900:Os09t0407900-01:exon4:c.G785A:p.R262Q,
14397507	G	T	SNP	1|1	0|0	0|1	0|1	0.528465	24.3656	0.55855	2.31e-06	exonic	Os09g0407900	nonsynonymous SNV	Os09g0407900:Os09t0407900-01:exon3:c.C619A:p.L207I,
14398921	T	C	SNP	1|1	0|0	1|1	0|1	0.803828	60.8551	1.29228	3.39e-14	exonic	Os09g0407900	synonymous SNV	Os09g0407900:Os09t0407900-01:exon1:c.A300G:p.Q100Q,
14399068	G	A	SNP	1|1	0|0	0|1	0|1	0.613636	34.6907	0.753099	1.16e-08	exonic	Os09g0407900	synonymous SNV	Os09g0407900:Os09t0407900-01:exon1:c.C153T:p.Y51Y,
14399145	T	C	SNP	1|1	0|0	0|1	0|1	0.603427	31.5496	0.728249	4.64e-08	exonic	Os09g0407900	nonsynonymous SNV	Os09g0407900:Os09t0407900-01:exon1:c.A76G:p.I26V,
14404757	T	C	SNP	1|1	0|0	0|1	0|0	0.903226	72.4272	1.63163	4.51e-16	exonic	Os09g0407950	synonymous SNV	Os09g0407950:Os09t0407950-01:exon1:c.T222C:p.A74A,
14405756	T	C	SNP	1|1	0|0	0|1	0|0	0.808333	64.695	1.30681	8.69e-15	exonic	Os09g0407950	synonymous SNV	Os09g0407950:Os09t0407950-01:exon2:c.T366C:p.S122S,
14406218	A	C	SNP	1|1	0|0	0|1	0|0	0.782468	44.2322	1.22451	2.57e-10	exonic	Os09g0407950	synonymous SNV	Os09g0407950:Os09t0407950-01:exon3:c.A522C:p.V174V,
14406631	A	C	SNP	1|1	0|0	0|1	0|0	0.716667	51.1467	1.02722	3.46e-12	exonic	Os09g0407950	synonymous SNV	Os09g0407950:Os09t0407950-01:exon5:c.A678C:p.G226G,
14408744	A	G	SNP	1|1	0|0	0|1	0|1	0.509456	22.4054	0.519091	5.04e-06	exonic	Os09g0407950	synonymous SNV	Os09g0407950:Os09t0407950-01:exon8:c.A1110G:p.R370R,
14410173	T	C	SNP	1|1	0|0	0|1	0|0	0.75973	59.3758	1.15438	6.91e-14	exonic	Os09g0407950	nonsynonymous SNV	Os09g0407950:Os09t0407950-01:exon14:c.T1694C:p.V565A,
14410443	C	T	SNP	1|1	0|0	0|1	0|1	0.793793	70.0872	1.26021	2.89e-16	exonic	Os09g0407950	synonymous SNV	Os09g0407950:Os09t0407950-01:exon15:c.C1869T:p.Y623Y,
14410527	T	C	SNP	1|1	0|0	0|1	0|1	0.740293	61.7645	1.09607	1.37e-14	exonic	Os09g0407950	synonymous SNV	Os09g0407950:Os09t0407950-01:exon15:c.T1953C:p.A651A,
14413100	G	A	SNP	1|1	0|0	0|1	0|1	0.652653	40.7117	0.851911	4.81e-10	exonic	Os09g0407950	nonsynonymous SNV	Os09g0407950:Os09t0407950-01:exon21:c.G2923A:p.A975T,
14415222	G	T	SNP	1|1	0|0	0|1	0|1	0.60321	47.8125	0.727725	2e-11	exonic	Os09g0408000	synonymous SNV	Os09g0408000:Os09t0408000-01:exon1:c.G786T:p.R262R,
14416047	C	T	SNP	1|1	0|0	0|1	0|1	0.654789	47.3014	0.857498	1.6e-11	exonic	Os09g0408000	synonymous SNV	Os09g0408000:Os09t0408000-01:exon3:c.C1173T:p.L391L,
14416170	C	T	SNP	1|1	0|0	0|1	0|1	0.570296	44.2788	0.650474	6.4e-11	exonic	Os09g0408000	synonymous SNV	Os09g0408000:Os09t0408000-01:exon3:c.C1296T:p.F432F,
14416206	T	G	SNP	1|1	0|0	0|1	0|1	0.5625	38.7515	0.632812	1.02e-09	exonic	Os09g0408000	synonymous SNV	Os09g0408000:Os09t0408000-01:exon3:c.T1332G:p.G444G,
14437963	A	C	SNP	1|1	0|0	0|1	0|1	0.476548	18.9956	0.454196	2.19e-05	exonic	Os09g0408300	nonsynonymous SNV	Os09g0408300:Os09t0408300-00:exon1:c.A86C:p.N29T,
14437983	C	T	SNP	1|1	0|0	0|1	0|1	0.505488	21.7717	0.511036	6.34e-06	exonic	Os09g0408300	nonsynonymous SNV	Os09g0408300:Os09t0408300-00:exon1:c.C106T:p.R36W,
14438004	A	G	SNP	1|1	0|0	0|1	0|1	0.519713	18.966	0.540204	2.59e-05	exonic	Os09g0408300	nonsynonymous SNV	Os09g0408300:Os09t0408300-00:exon1:c.A127G:p.T43A,
14438050	A	T	SNP	1|1	0|0	0|1	0|1	0.490012	15.1738	0.480223	0.000204443	exonic	Os09g0408300	nonsynonymous SNV	Os09g0408300:Os09t0408300-00:exon1:c.A173T:p.H58L,
14438108	G	A	SNP	1|1	0|0	0|1	0|0	0.403922	12.4129	0.326305	0.000727787	exonic	Os09g0408300	synonymous SNV	Os09g0408300:Os09t0408300-00:exon1:c.G231A:p.L77L,
14438112	G	A	SNP	1|1	0|0	0|1	0|0	0.43617	15.8905	0.380489	0.000125469	exonic	Os09g0408300	nonsynonymous SNV	Os09g0408300:Os09t0408300-00:exon1:c.G235A:p.E79K,
14438128	T	A	SNP	1|1	0|0	0|1	0|0	0.406977	13.7736	0.33126	0.00056197	exonic	Os09g0408300	nonsynonymous SNV	Os09g0408300:Os09t0408300-00:exon1:c.T251A:p.M84K,
14438153	C	T	SNP	1|1	0|0	0|1	0|0	0.455556	19.9716	0.415062	1.81e-05	exonic	Os09g0408300	synonymous SNV	Os09g0408300:Os09t0408300-00:exon1:c.C276T:p.T92T,
14438156	C	T	SNP	1|1	0|0	0|1	0|0	0.494983	23.9343	0.490017	2.52e-06	exonic	Os09g0408300	synonymous SNV	Os09g0408300:Os09t0408300-00:exon1:c.C279T:p.N93N,
14438180	G	A	SNP	1|1	0|0	0|1	0|0	0.488095	22.8546	0.476474	4.26e-06	exonic	Os09g0408300	synonymous SNV	Os09g0408300:Os09t0408300-00:exon1:c.G303A:p.R101R,
14438311	G	A	SNP	1|1	0|0	0|1	0|0	0.2375	4.74751	0.112812	0.0351093	exonic	Os09g0408300	nonsynonymous SNV	Os09g0408300:Os09t0408300-00:exon1:c.G434A:p.S145N,
14439621	C	T	SNP	1|1	0|0	0|1	0|0	0.652083	38.4108	0.850425	1.76e-09	exonic	Os09g0408300	nonsynonymous SNV	Os09g0408300:Os09t0408300-00:exon3:c.C731T:p.T244M,
14439625	A	G	SNP	1|1	0|0	0|1	0|0	0.663443	41.3117	0.880313	4.17e-10	exonic	Os09g0408300	synonymous SNV	Os09g0408300:Os09t0408300-00:exon3:c.A735G:p.L245L,
14439690	C	T	SNP	1|1	0|0	1|1	0|0	0.808211	59.7075	1.30641	5.36e-14	exonic	Os09g0408300	nonsynonymous SNV	Os09g0408300:Os09t0408300-00:exon3:c.C800T:p.S267F,
14439719	G	A	SNP	1|1	0|0	0|1	0|1	0.66719	43.8547	0.890285	1.14e-10	exonic	Os09g0408300	nonsynonymous SNV	Os09g0408300:Os09t0408300-00:exon3:c.G829A:p.G277R,
14439766	C	T	SNP	1|1	0|0	0|1	0|0	0.638095	37.6037	0.814331	2.46e-09	exonic	Os09g0408300	synonymous SNV	Os09g0408300:Os09t0408300-00:exon3:c.C876T:p.N292N,
14439846	C	T	SNP	1|1	0|0	0|1	0|0	0.6236	29.5642	0.777755	2.71e-07	exonic	Os09g0408300	nonsynonymous SNV	Os09g0408300:Os09t0408300-00:exon3:c.C956T:p.P319L,
14455031	G	A	SNP	1|1	0|0	0|1	0|1	0.469048	15.105	0.440011	0.00017951	exonic	Os09g0408600	synonymous SNV	Os09g0408600:Os09t0408600-01:exon6:c.C1419T:p.D473D,
14455957	G	A	SNP	1|1	0|0	0|1	0|1	0.564706	27.5879	0.637785	3.66e-07	exonic	Os09g0408600	synonymous SNV	Os09g0408600:Os09t0408600-01:exon3:c.C1233T:p.D411D,
14456017	A	C	SNP	1|1	0|0	0|1	0|1	0.605488	31.9248	0.733231	4.32e-08	exonic	Os09g0408600	synonymous SNV	Os09g0408600:Os09t0408600-01:exon3:c.T1173G:p.L391L,
14456159	A	G	SNP	1|1	0|0	0|1	0|1	0.416667	16.5566	0.347222	7.25e-05	exonic	Os09g0408600	synonymous SNV	Os09g0408600:Os09t0408600-01:exon2:c.T1137C:p.P379P,
14456186	G	A	SNP	1|1	0|0	0|1	0|1	0.565217	31.2811	0.638941	4.5e-08	exonic	Os09g0408600	synonymous SNV	Os09g0408600:Os09t0408600-01:exon2:c.C1110T:p.V370V,
14456285	G	C	SNP	1|1	0|0	0|1	0|1	0.687651	55.6809	0.945729	3.36e-13	exonic	Os09g0408600	synonymous SNV	Os09g0408600:Os09t0408600-01:exon2:c.C1011G:p.A337A,
14456312	G	A	SNP	1|1	0|0	0|1	0|0	0.744444	61.5761	1.1084	1.91e-14	exonic	Os09g0408600	synonymous SNV	Os09g0408600:Os09t0408600-01:exon2:c.C984T:p.V328V,
14456435	T	C	SNP	1|1	0|0	0|1	0|1	0.649403	62.8405	0.843449	6.6e-15	exonic	Os09g0408600	synonymous SNV	Os09g0408600:Os09t0408600-01:exon1:c.A954G:p.A318A,
14456500	T	C	SNP	1|1	0|0	0|1	0|0	0.693223	62.2787	0.961117	1.69e-14	exonic	Os09g0408600	nonsynonymous SNV	Os09g0408600:Os09t0408600-01:exon1:c.A889G:p.M297V,
14456605	G	C	SNP	1|1	0|0	0|1	0|1	0.651845	53.2243	0.849804	8.82e-13	exonic	Os09g0408600	nonsynonymous SNV	Os09g0408600:Os09t0408600-01:exon1:c.C784G:p.P262A,
14456710	G	A	SNP	1|1	0|0	0|1	0|1	0.695634	74.1042	0.967814	4.04e-17	exonic	Os09g0408600	nonsynonymous SNV	Os09g0408600:Os09t0408600-01:exon1:c.C679T:p.P227S,
14456718	A	G	SNP	1|1	0|0	0|1	0|1	0.701364	73.5342	0.983824	3.08e-17	exonic	Os09g0408600	nonsynonymous SNV	Os09g0408600:Os09t0408600-01:exon1:c.T671C:p.L224P,
14456740	C	T	SNP	1|1	0|0	0|1	0|1	0.67548	72.2761	0.912546	5.45e-17	exonic	Os09g0408600	nonsynonymous SNV	Os09g0408600:Os09t0408600-01:exon1:c.G649A:p.A217T,
14456923	C	A	SNP	1|1	0|0	0|1	0|1	0.781548	56.6458	1.22163	3.92e-13	exonic	Os09g0408600	nonsynonymous SNV	Os09g0408600:Os09t0408600-01:exon1:c.G466T:p.V156F,
14456948	C	T	SNP	1|1	0|0	0|1	0|1	0.782353	56.9659	1.22415	1.89e-13	exonic	Os09g0408600	synonymous SNV	Os09g0408600:Os09t0408600-01:exon1:c.G441A:p.P147P,
14456952	C	G	SNP	1|1	0|0	0|1	0|1	0.748421	54.5699	1.12027	8.55e-13	exonic	Os09g0408600	nonsynonymous SNV	Os09g0408600:Os09t0408600-01:exon1:c.G437C:p.G146A,
14457252	C	A	SNP	1|1	0|0	0|1	0|1	0.511795	18.4621	0.523868	3.24e-05	exonic	Os09g0408600	nonsynonymous SNV	Os09g0408600:Os09t0408600-01:exon1:c.G137T:p.S46I,
14457301	C	T	SNP	1|1	0|0	0|1	0|1	0.541892	18.2223	0.587294	3.89e-05	exonic	Os09g0408600	nonsynonymous SNV	Os09g0408600:Os09t0408600-01:exon1:c.G88A:p.A30T,
14457363	C	T	SNP	1|1	0|0	0|1	0|1	0.754762	35.5441	1.13933	9.32e-09	exonic	Os09g0408600	nonsynonymous SNV	Os09g0408600:Os09t0408600-01:exon1:c.G26A:p.G9D,
14457382	G	A	SNP	1|1	0|0	0|1	0|1	0.68	29.7366	0.9248	2.03e-07	exonic	Os09g0408600	nonsynonymous SNV	Os09g0408600:Os09t0408600-01:exon1:c.C7T:p.L3F,
14457388	T	C	SNP	1|1	0|0	0|1	0|0	0.75	36.7023	1.125	5.56e-09	exonic	Os09g0408600	nonsynonymous SNV	Os09g0408600:Os09t0408600-01:exon1:c.A1G:p.M1V,
14463657	C	CTCG	Insertion	1|1	0|0	0|1	0|1	0.590196	23.8752	0.696663	3.19e-06	exonic	Os09g0408900	nonframeshift insertion	Os09g0408900:Os09t0408900-00:exon1:c.79_80insTCG:p.L27delinsLV,
14463678	C	T	SNP	1|1	0|0	0|1	0|1	0.520833	19.9493	0.542535	1.86e-05	exonic	Os09g0408900	nonsynonymous SNV	Os09g0408900:Os09t0408900-00:exon1:c.C100T:p.R34W,
14464082	T	C	SNP	1|1	0|0	0|1	0|1	0.619681	36.5004	0.768009	6.15e-09	exonic	Os09g0408900	synonymous SNV	Os09g0408900:Os09t0408900-00:exon1:c.T504C:p.L168L,
14468040	G	A	SNP	1|1	0|0	0|1	0|1	0.558197	45.4253	0.623169	5.76e-11	exonic	Os09g0408900,Os09g0408933	nonsynonymous SNV	Os09g0408900:Os09t0408900-00:exon2:c.G530A:p.R177Q,Os09g0408933:Os09t0408933-00:exon1:c.C248T:p.P83L,
14556210	A	C	SNP	1|1	0|0	0|1	0|1	0.421925	15.6338	0.356042	0.000137606	exonic	Os09g0410400	nonsynonymous SNV	Os09g0410400:Os09t0410400-01:exon1:c.A74C:p.K25T,
14603650	A	G	SNP	1|1	0|0	0|1	0|1	0.653239	45.3251	0.853443	4.89e-11	exonic	Os09g0411500	nonsynonymous SNV	Os09g0411500:Os09t0411500-00:exon3:c.A283G:p.R95G,
14635830	A	C	SNP	1|1	0|0	0|1	0|0	0.766667	47.2147	1.17556	3.59e-11	exonic	Os09g0412350	nonsynonymous SNV	Os09g0412350:Os09t0412350-00:exon1:c.A149C:p.Y50S,
14971397	T	C	SNP	1|1	0|0	1|1	0|0	0.804762	20.6139	1.29528	2.5e-05	exonic	Os09g0417500	synonymous SNV	Os09g0417500:Os09t0417500-01:exon1:c.T12C:p.S4S,
14972708	C	T	SNP	1|1	0|0	1|1	0|1	0.797463	72.2142	1.2719	9.35e-17	exonic	Os09g0417500	synonymous SNV	Os09g0417500:Os09t0417500-01:exon1:c.C1323T:p.Y441Y,
14973033	C	T	SNP	1|1	0|0	0|1	0|1	0.61635	43.6961	0.759775	8.84e-11	exonic	Os09g0417500	nonsynonymous SNV	Os09g0417500:Os09t0417500-01:exon1:c.C1648T:p.H550Y,
14976723	G	A	SNP	1|1	0|0	0|1	0|1	0.704972	50.5073	0.993971	3.86e-12	exonic	Os09g0417600	nonsynonymous SNV	Os09g0417600:Os09t0417600-03:exon2:c.C494T:p.A165V,Os09g0417600:Os09t0417600-02:exon2:c.C710T:p.A237V,Os09g0417600:Os09t0417600-01:exon2:c.C710T:p.A237V,Os09g0417600:Os09t0417600-04:exon1:c.C515T:p.A172V,
14976796	G	C	SNP	1|1	0|0	0|1	0|1	0.810659	80.9505	1.31434	1.17e-18	exonic	Os09g0417600	nonsynonymous SNV	Os09g0417600:Os09t0417600-03:exon2:c.C421G:p.L141V,Os09g0417600:Os09t0417600-02:exon2:c.C637G:p.L213V,Os09g0417600:Os09t0417600-01:exon2:c.C637G:p.L213V,Os09g0417600:Os09t0417600-04:exon1:c.C442G:p.L148V,
14976848	T	C	SNP	1|1	0|0	0|1	0|0	0.780093	71.5897	1.21709	1.25e-16	exonic	Os09g0417600	synonymous SNV	Os09g0417600:Os09t0417600-03:exon2:c.A369G:p.P123P,Os09g0417600:Os09t0417600-02:exon2:c.A585G:p.P195P,Os09g0417600:Os09t0417600-01:exon2:c.A585G:p.P195P,Os09g0417600:Os09t0417600-04:exon1:c.A390G:p.P130P,
14977177	G	C	SNP	1|1	0|0	0|1	0|1	0.743056	57.6401	1.10426	1.32e-13	exonic	Os09g0417600	nonsynonymous SNV	Os09g0417600:Os09t0417600-02:exon2:c.C256G:p.P86A,Os09g0417600:Os09t0417600-01:exon2:c.C256G:p.P86A,Os09g0417600:Os09t0417600-04:exon1:c.C61G:p.P21A,
14977258	C	G	SNP	1|1	0|0	0|1	0|1	0.621818	43.8025	0.773316	1.08e-10	exonic	Os09g0417600	nonsynonymous SNV	Os09g0417600:Os09t0417600-02:exon2:c.G175C:p.V59L,Os09g0417600:Os09t0417600-01:exon2:c.G175C:p.V59L,
14993347	G	C	SNP	1|1	0|0	0|1	0|1	0.684615	53.1866	0.937396	1.41e-12	exonic	Os09g0417800	nonsynonymous SNV	Os09g0417800:Os09t0417800-02:exon3:c.C541G:p.H181D,Os09g0417800:Os09t0417800-01:exon4:c.C658G:p.H220D,
15009902	G	A	SNP	1|1	0|0	0|1	0|1	0.67033	53.7405	0.898684	6.82e-13	exonic	Os09g0418000	synonymous SNV	Os09g0418000:Os09t0418000-03:exon1:c.C774T:p.L258L,Os09g0418000:Os09t0418000-02:exon1:c.C753T:p.L251L,Os09g0418000:Os09t0418000-01:exon1:c.C774T:p.L258L,
15019269	A	AC	Insertion	1|1	0|0	1|1	0|1	0.78	47.1582	1.2168	2.69e-11	exonic	Os09g0418250	frameshift insertion	Os09g0418250:Os09t0418250-01:exon1:c.9_10insC:p.L3fs,
15019391	T	C	SNP	1|1	0|0	0|1	0|0	0.784397	51.8508	1.23056	2.77e-12	exonic	Os09g0418250	nonsynonymous SNV	Os09g0418250:Os09t0418250-01:exon1:c.T131C:p.M44T,
15019405	C	A	SNP	1|1	0|0	0|1	0|1	0.744709	46.1619	1.10918	3.86e-11	exonic	Os09g0418250	nonsynonymous SNV	Os09g0418250:Os09t0418250-01:exon1:c.C145A:p.L49I,
15027322	G	A	SNP	1|1	0|0	0|1	0|1	0.687745	46.927	0.945987	2.44e-11	exonic	Os09g0418375,Os09g0418500	nonsynonymous SNV	Os09g0418375:Os09t0418375-00:exon1:c.C835T:p.P279S,
15027406	T	G	SNP	1|1	0|0	0|1	0|1	0.765246	72.9821	1.1712	6.74e-17	exonic	Os09g0418375,Os09g0418500	nonsynonymous SNV	Os09g0418375:Os09t0418375-00:exon1:c.A751C:p.T251P,
15027409	T	G	SNP	1|1	0|0	0|1	0|1	0.767599	74.274	1.17842	2.9e-17	exonic	Os09g0418375,Os09g0418500	nonsynonymous SNV	Os09g0418375:Os09t0418375-00:exon1:c.A748C:p.T250P,
15027466	C	A	SNP	1|1	0|0	0|1	0|1	0.733333	63.8526	1.07556	5.06e-15	exonic	Os09g0418375,Os09g0418500	stopgain	Os09g0418375:Os09t0418375-00:exon1:c.G691T:p.G231X,
15027559	C	G	SNP	1|1	0|0	0|1	0|1	0.640553	52.8037	0.820616	1.13e-12	exonic	Os09g0418375,Os09g0418500	nonsynonymous SNV	Os09g0418375:Os09t0418375-00:exon1:c.G598C:p.E200Q,
15028070	T	A	SNP	1|1	0|0	0|1	0|1	0.666667	31.7271	0.888889	4.92e-08	exonic	Os09g0418375,Os09g0418500	nonsynonymous SNV	Os09g0418500:Os09t0418500-00:exon1:c.T760A:p.S254T,
15028092	G	A	SNP	1|1	0|0	0|1	0|0	0.762183	44.0653	1.16185	1.45e-10	exonic	Os09g0418375,Os09g0418500	nonsynonymous SNV	Os09g0418375:Os09t0418375-00:exon1:c.C65T:p.A22V,Os09g0418500:Os09t0418500-00:exon1:c.G782A:p.G261D,
15028100	A	G	SNP	1|1	0|0	0|1	0|0	0.794872	47.5088	1.26364	2.81e-11	exonic	Os09g0418375,Os09g0418500	nonsynonymous SNV	Os09g0418500:Os09t0418500-00:exon1:c.A790G:p.I264V,
15028138	G	C	SNP	1|1	0|0	0|1	0|0	0.862069	57.1441	1.48633	7.84e-13	exonic	Os09g0418375,Os09g0418500	nonsynonymous SNV	Os09g0418375:Os09t0418375-00:exon1:c.C19G:p.P7A,
15028181	G	C	SNP	1|1	0|0	1|1	0|0	0.884615	49.4313	1.56509	3.55e-11	exonic	Os09g0418500	nonsynonymous SNV	Os09g0418500:Os09t0418500-00:exon1:c.G871C:p.A291P,
15028196	A	C	SNP	1|1	0|0	1|1	0|0	0.876522	44.3768	1.53658	4.29e-10	exonic	Os09g0418500	nonsynonymous SNV	Os09g0418500:Os09t0418500-00:exon1:c.A886C:p.T296P,
15028210	C	T	SNP	1|1	0|0	1|1	0|0	0.873043	44.221	1.52441	3.16e-10	exonic	Os09g0418500	synonymous SNV	Os09g0418500:Os09t0418500-00:exon1:c.C900T:p.A300A,
15067809	A	C	SNP	1|1	0|0	0|1	0|1	0.514286	27.9059	0.52898	2.28e-07	exonic	Os09g0419100	synonymous SNV	Os09g0419100:Os09t0419100-01:exon1:c.A42C:p.V14V,
15067880	T	A	SNP	1|1	0|0	0|1	0|1	0.61859	41.2261	0.765307	4.9e-10	exonic	Os09g0419100	nonsynonymous SNV	Os09g0419100:Os09t0419100-03:exon1:c.T44A:p.V15E,Os09g0419100:Os09t0419100-01:exon1:c.T113A:p.V38E,
15067882	G	A	SNP	1|1	0|0	0|1	0|1	0.619448	41.3486	0.767431	5.26e-10	exonic	Os09g0419100	nonsynonymous SNV	Os09g0419100:Os09t0419100-03:exon1:c.G46A:p.D16N,Os09g0419100:Os09t0419100-01:exon1:c.G115A:p.D39N,
15067972	C	T	SNP	1|1	0|0	1|1	0|1	0.744828	59.1335	1.10954	7.6e-14	exonic	Os09g0419100	nonsynonymous SNV	Os09g0419100:Os09t0419100-03:exon1:c.C136T:p.P46S,Os09g0419100:Os09t0419100-01:exon1:c.C205T:p.P69S,
15067997	C	T	SNP	1|1	0|0	0|1	0|1	0.741987	61.8621	1.10109	1.37e-14	exonic	Os09g0419100	nonsynonymous SNV	Os09g0419100:Os09t0419100-03:exon1:c.C161T:p.T54I,Os09g0419100:Os09t0419100-01:exon1:c.C230T:p.T77I,
15068010	A	G	SNP	1|1	0|0	1|1	0|1	0.822751	75.3076	1.35384	3.13e-17	exonic	Os09g0419100	synonymous SNV	Os09g0419100:Os09t0419100-03:exon1:c.A174G:p.S58S,Os09g0419100:Os09t0419100-01:exon1:c.A243G:p.S81S,
15068044	G	A	SNP	1|1	0|0	0|1	0|1	0.754728	52.7333	1.13923	1.48e-12	exonic	Os09g0419100	nonsynonymous SNV	Os09g0419100:Os09t0419100-03:exon1:c.G208A:p.A70T,Os09g0419100:Os09t0419100-01:exon1:c.G277A:p.A93T,
15076460	A	C	SNP	1|1	0|0	0|1	0|1	0.590909	32.8253	0.698347	4.08e-08	exonic	Os09g0419200	synonymous SNV	Os09g0419200:Os09t0419200-01:exon5:c.T1029G:p.V343V,
15077789	G	A	SNP	1|1	0|0	0|1	0|1	0.668886	56.2566	0.894817	1.92e-13	exonic	Os09g0419200	synonymous SNV	Os09g0419200:Os09t0419200-02:exon4:c.C858T:p.L286L,Os09g0419200:Os09t0419200-01:exon4:c.C858T:p.L286L,
15077798	G	A	SNP	1|1	0|0	0|1	0|1	0.627011	50.0358	0.786287	6.64e-12	exonic	Os09g0419200	synonymous SNV	Os09g0419200:Os09t0419200-02:exon4:c.C849T:p.L283L,Os09g0419200:Os09t0419200-01:exon4:c.C849T:p.L283L,
15077848	G	A	SNP	1|1	0|0	0|1	0|1	0.672414	59.8306	0.904281	6.26e-14	exonic	Os09g0419200	nonsynonymous SNV	Os09g0419200:Os09t0419200-02:exon4:c.C799T:p.H267Y,Os09g0419200:Os09t0419200-01:exon4:c.C799T:p.H267Y,
15077891	A	G	SNP	1|1	0|0	0|1	0|1	0.641484	50.9288	0.823002	2.99e-12	exonic	Os09g0419200	synonymous SNV	Os09g0419200:Os09t0419200-02:exon4:c.T756C:p.A252A,Os09g0419200:Os09t0419200-01:exon4:c.T756C:p.A252A,
15077892	G	T	SNP	1|1	0|0	0|1	0|0	0.604588	46.2706	0.731054	3.43e-11	exonic	Os09g0419200	nonsynonymous SNV	Os09g0419200:Os09t0419200-02:exon4:c.C755A:p.A252D,Os09g0419200:Os09t0419200-01:exon4:c.C755A:p.A252D,
15078030	C	T	SNP	1|1	0|0	0|1	0|1	0.5375	33.9923	0.577812	1.18e-08	exonic	Os09g0419200	nonsynonymous SNV	Os09g0419200:Os09t0419200-02:exon4:c.G617A:p.S206N,Os09g0419200:Os09t0419200-01:exon4:c.G617A:p.S206N,
15078840	G	C	SNP	1|1	0|0	0|1	0|1	0.72381	50.7137	1.0478	3.9e-12	exonic	Os09g0419200	synonymous SNV	Os09g0419200:Os09t0419200-02:exon2:c.C324G:p.S108S,Os09g0419200:Os09t0419200-01:exon2:c.C324G:p.S108S,
15078846	G	C	SNP	1|1	0|0	0|1	0|1	0.714286	51.2368	1.02041	2.7e-12	exonic	Os09g0419200	synonymous SNV	Os09g0419200:Os09t0419200-02:exon2:c.C318G:p.T106T,Os09g0419200:Os09t0419200-01:exon2:c.C318G:p.T106T,
15078875	C	G	SNP	1|1	0|0	0|1	0|1	0.759524	65.3387	1.15375	2.66e-15	exonic	Os09g0419200	nonsynonymous SNV	Os09g0419200:Os09t0419200-02:exon2:c.G289C:p.V97L,Os09g0419200:Os09t0419200-01:exon2:c.G289C:p.V97L,
15079240	C	T	SNP	1|1	0|0	0|1	0|1	0.639456	41.7062	0.817807	3.01e-10	exonic	Os09g0419200	synonymous SNV	Os09g0419200:Os09t0419200-02:exon1:c.G54A:p.Q18Q,Os09g0419200:Os09t0419200-01:exon1:c.G54A:p.Q18Q,
15079255	G	T	SNP	1|1	0|0	0|1	0|1	0.570835	30.3747	0.651706	7.28e-08	exonic	Os09g0419200	synonymous SNV	Os09g0419200:Os09t0419200-02:exon1:c.C39A:p.A13A,Os09g0419200:Os09t0419200-01:exon1:c.C39A:p.A13A,
15091840	T	C	SNP	1|1	0|0	0|1	0|1	0.657589	59.246	0.864845	4.28e-14	exonic	Os09g0419500	synonymous SNV	Os09g0419500:Os09t0419500-01:exon2:c.T447C:p.G149G,
15092350	T	C	SNP	1|1	0|0	0|1	0|1	0.692308	69.0526	0.95858	5.63e-16	exonic	Os09g0419500	synonymous SNV	Os09g0419500:Os09t0419500-02:exon3:c.T714C:p.G238G,Os09g0419500:Os09t0419500-01:exon2:c.T957C:p.G319G,
15092351	G	T	SNP	1|1	0|0	0|1	0|1	0.692308	69.0526	0.95858	5.63e-16	exonic	Os09g0419500	nonsynonymous SNV	Os09g0419500:Os09t0419500-02:exon3:c.G715T:p.A239S,Os09g0419500:Os09t0419500-01:exon2:c.G958T:p.A320S,
15094632	C	G	SNP	1|1	0|0	0|1	0|1	0.693878	55.5465	0.962932	2.77e-13	exonic	Os09g0419600	synonymous SNV	Os09g0419600:Os09t0419600-01:exon1:c.C132G:p.A44A,
15094923	A	G	SNP	1|1	0|0	0|1	0|1	0.760408	80.5436	1.15644	1.47e-18	exonic	Os09g0419600	synonymous SNV	Os09g0419600:Os09t0419600-01:exon1:c.A423G:p.S141S,
15111131	G	A	SNP	1|1	0|0	0|1	0|1	0.583333	32.7573	0.680556	2.33e-08	exonic	Os09g0420000	nonsynonymous SNV	Os09g0420000:Os09t0420000-00:exon1:c.G46A:p.D16N,
15111253	T	C	SNP	1|1	0|0	1|1	0|1	0.794397	64.9392	1.26213	4.89e-15	exonic	Os09g0420000	synonymous SNV	Os09g0420000:Os09t0420000-00:exon1:c.T168C:p.R56R,
15111443	G	A	SNP	1|1	0|0	0|1	0|1	0.658387	55.2961	0.866947	3.21e-13	exonic	Os09g0420000	nonsynonymous SNV	Os09g0420000:Os09t0420000-00:exon2:c.G304A:p.V102I,
15111713	C	T	SNP	1|1	0|0	0|1	0|1	0.69899	53.4667	0.977174	8.61e-13	exonic	Os09g0420000	synonymous SNV	Os09g0420000:Os09t0420000-00:exon2:c.C574T:p.L192L,
15111947	G	A	SNP	1|1	0|0	0|1	0|1	0.587234	33.8486	0.689688	2.38e-08	exonic	Os09g0420000	nonsynonymous SNV	Os09g0420000:Os09t0420000-00:exon2:c.G808A:p.D270N,
15126806	C	G	SNP	1|1	0|0	0|1	0|1	0.565957	31.3126	0.640616	4.45e-08	exonic	Os09g0420100	nonsynonymous SNV	Os09g0420100:Os09t0420100-01:exon2:c.C349G:p.L117V,
15126957	A	G	SNP	1|1	0|0	0|1	0|1	0.626852	39.6176	0.785886	8.01e-10	exonic	Os09g0420100	nonsynonymous SNV	Os09g0420100:Os09t0420100-01:exon2:c.A500G:p.D167G,
15129912	C	T	SNP	1|1	0|0	0|1	0|0	0.758919	39.9543	1.15192	1.03e-09	exonic	Os09g0420200	synonymous SNV	Os09g0420200:Os09t0420200-01:exon1:c.C120T:p.G40G,
15135767	A	G	SNP	1|1	0|0	0|1	0|1	0.725197	81.4484	1.05182	6.18e-19	exonic	Os09g0420300	synonymous SNV	Os09g0420300:Os09t0420300-01:exon5:c.T1026C:p.N342N,
15136648	G	A	SNP	1|1	0|0	0|1	0|1	0.53869	30.322	0.580375	1.33e-07	exonic	Os09g0420300	nonsynonymous SNV	Os09g0420300:Os09t0420300-01:exon2:c.C578T:p.P193L,
15163819	A	G	SNP	1|1	0|0	0|1	0|1	0.531943	28.0425	0.565926	3.13e-07	exonic	Os09g0420900	synonymous SNV	Os09g0420900:Os09t0420900-01:exon4:c.T1485C:p.D495D,
15164286	C	T	SNP	1|1	0|0	0|1	0|1	0.555212	23.4958	0.616522	4.38e-06	exonic	Os09g0420900	synonymous SNV	Os09g0420900:Os09t0420900-01:exon3:c.G1254A:p.R418R,
15224752	A	C	SNP	1|1	0|0	0|1	0|1	0.731304	57.4479	1.06961	1.23e-13	exonic	Os09g0421300	nonsynonymous SNV	Os09g0421300:Os09t0421300-01:exon2:c.T717G:p.D239E,
15241131	G	C	SNP	1|1	0|0	0|1	0|1	0.626667	47.3047	0.785422	2.4e-11	exonic	Os09g0421700	nonsynonymous SNV	Os09g0421700:Os09t0421700-01:exon3:c.C492G:p.C164W,
15282569	G	A	SNP	1|1	0|0	0|1	0|1	0.555	31.1494	0.61605	5.4e-08	exonic	Os09g0422500	synonymous SNV	Os09g0422500:Os09t0422500-01:exon5:c.G780A:p.S260S,
15282818	G	A	SNP	1|1	0|0	0|1	0|0	0.598068	47.938	0.71537	1.49e-11	exonic	Os09g0422500,Os09g0422550	stopgain	Os09g0422550:Os09t0422550-00:exon6:c.C283T:p.Q95X,
15283390	C	T	SNP	1|1	0|0	0|1	0|1	0.649057	47.2917	0.842549	1.71e-11	exonic	Os09g0422500	synonymous SNV	Os09g0422500:Os09t0422500-01:exon6:c.C1512T:p.D504D,
15284762	T	C	SNP	1|1	0|0	0|1	0|1	0.681704	57.6963	0.929441	1.02e-13	exonic	Os09g0422500	synonymous SNV	Os09g0422500:Os09t0422500-01:exon10:c.T2508C:p.T836T,
15289090	T	A	SNP	1|1	0|0	0|1	0|0	0.732456	52.3843	1.07298	1.78e-12	exonic	Os09g0422600	nonsynonymous SNV	Os09g0422600:Os09t0422600-01:exon3:c.A1328T:p.E443V,
15289666	T	C	SNP	1|1	0|0	0|1	0|1	0.548647	29.351	0.602028	1.23e-07	exonic	Os09g0422600	nonsynonymous SNV	Os09g0422600:Os09t0422600-01:exon2:c.A1154G:p.H385R,
15290370	G	A	SNP	1|1	0|0	0|1	0|1	0.529839	30.6365	0.561458	5.8e-08	exonic	Os09g0422600	synonymous SNV	Os09g0422600:Os09t0422600-01:exon2:c.C450T:p.P150P,
15290470	T	C	SNP	1|1	0|0	0|1	0|1	0.597222	37.1514	0.713349	4.03e-09	exonic	Os09g0422600	nonsynonymous SNV	Os09g0422600:Os09t0422600-01:exon2:c.A350G:p.K117R,
15320577	T	C	SNP	1|1	0|0	0|1	0|1	0.590051	42.2532	0.69632	2.8e-10	exonic	Os09g0423200	nonsynonymous SNV	Os09g0423200:Os09t0423200-00:exon1:c.T88C:p.F30L,
15320610	A	G	SNP	1|1	0|0	0|1	0|1	0.590895	41.9441	0.698313	2.76e-10	exonic	Os09g0423200	nonsynonymous SNV	Os09g0423200:Os09t0423200-00:exon1:c.A121G:p.R41G,
15320712	C	T	SNP	1|1	0|0	0|1	0|1	0.675	53.5016	0.91125	1.43e-12	exonic	Os09g0423200	nonsynonymous SNV	Os09g0423200:Os09t0423200-00:exon1:c.C223T:p.L75F,
15320860	T	C	SNP	1|1	0|0	0|1	0|0	0.660714	53.813	0.873087	7.31e-13	exonic	Os09g0423200	nonsynonymous SNV	Os09g0423200:Os09t0423200-00:exon1:c.T371C:p.L124P,
15321053	C	T	SNP	1|1	0|0	0|1	0|0	0.665072	44.5483	0.884641	1.1e-10	exonic	Os09g0423200	synonymous SNV	Os09g0423200:Os09t0423200-00:exon1:c.C564T:p.N188N,
15321074	G	A	SNP	1|1	0|0	0|1	0|0	0.767045	63.8507	1.17672	7.2e-15	exonic	Os09g0423200	synonymous SNV	Os09g0423200:Os09t0423200-00:exon1:c.G585A:p.P195P,
15321174	G	A	SNP	1|1	0|0	0|1	0|1	0.708757	50.3665	1.00467	5.86e-12	exonic	Os09g0423200	nonsynonymous SNV	Os09g0423200:Os09t0423200-00:exon1:c.G685A:p.E229K,
15321395	G	T	SNP	1|1	0|0	0|1	0|1	0.583851	39.6507	0.681764	7.22e-10	exonic	Os09g0423200	nonsynonymous SNV	Os09g0423200:Os09t0423200-00:exon1:c.G906T:p.R302S,
15321465	A	T	SNP	1|1	0|0	0|1	0|1	0.429032	20.3903	0.368137	1.18e-05	exonic	Os09g0423200	nonsynonymous SNV	Os09g0423200:Os09t0423200-00:exon1:c.A976T:p.I326F,
15321519	T	G	SNP	1|1	0|0	0|1	0|1	0.539892	37.3156	0.582967	2.42e-09	exonic	Os09g0423200	nonsynonymous SNV	Os09g0423200:Os09t0423200-00:exon1:c.T1030G:p.S344A,
15321671	C	G	SNP	1|1	0|0	0|1	0|1	0.482712	32.1344	0.466021	3.73e-08	exonic	Os09g0423200	synonymous SNV	Os09g0423200:Os09t0423200-00:exon1:c.C1182G:p.G394G,
15321689	G	A	SNP	1|1	0|0	0|1	0|1	0.488467	35.7299	0.4772	6.83e-09	exonic	Os09g0423200	synonymous SNV	Os09g0423200:Os09t0423200-00:exon1:c.G1200A:p.P400P,
15321903	G	C	SNP	1|1	0|0	0|1	0|1	0.553913	40.4451	0.613639	4.18e-10	exonic	Os09g0423200	nonsynonymous SNV	Os09g0423200:Os09t0423200-00:exon1:c.G1414C:p.A472P,
15322106	G	A	SNP	1|1	0|0	0|1	0|1	0.5319	40.0436	0.565836	5.09e-10	exonic	Os09g0423200	synonymous SNV	Os09g0423200:Os09t0423200-00:exon1:c.G1617A:p.R539R,
15322169	A	T	SNP	1|1	0|0	0|1	0|1	0.6017	44.4626	0.724086	6.63e-11	exonic	Os09g0423200	synonymous SNV	Os09g0423200:Os09t0423200-00:exon1:c.A1680T:p.R560R,
15322209	C	T	SNP	1|1	0|0	0|1	0|0	0.666667	54.209	0.888889	6.25e-13	exonic	Os09g0423200	synonymous SNV	Os09g0423200:Os09t0423200-00:exon1:c.C1720T:p.L574L,
15322414	C	G	SNP	1|1	0|0	0|1	0|0	0.624582	43.5726	0.780205	1.5e-10	exonic	Os09g0423200	nonsynonymous SNV	Os09g0423200:Os09t0423200-00:exon1:c.C1925G:p.T642S,
15322517	A	G	SNP	1|1	0|0	0|1	0|1	0.606219	43.3706	0.735004	1.2e-10	exonic	Os09g0423200	synonymous SNV	Os09g0423200:Os09t0423200-00:exon1:c.A2028G:p.S676S,
15322523	C	T	SNP	1|1	0|0	0|1	0|1	0.613122	43.0714	0.751838	1.62e-10	exonic	Os09g0423200	synonymous SNV	Os09g0423200:Os09t0423200-00:exon1:c.C2034T:p.L678L,
15322589	G	A	SNP	1|1	0|0	0|1	0|1	0.622353	43.5286	0.774646	1.16e-10	exonic	Os09g0423200	synonymous SNV	Os09g0423200:Os09t0423200-00:exon1:c.G2100A:p.Q700Q,
15322602	C	T	SNP	1|1	0|0	0|1	0|1	0.657253	48.765	0.863964	9.23e-12	exonic	Os09g0423200	synonymous SNV	Os09g0423200:Os09t0423200-00:exon1:c.C2113T:p.L705L,
15322630	T	C	SNP	1|1	0|0	0|1	0|1	0.709893	52.999	1.0079	1.27e-12	exonic	Os09g0423200	nonsynonymous SNV	Os09g0423200:Os09t0423200-00:exon1:c.T2141C:p.V714A,
15322641	G	A	SNP	1|1	0|0	0|1	0|1	0.710644	52.8591	1.01003	1.27e-12	exonic	Os09g0423200	nonsynonymous SNV	Os09g0423200:Os09t0423200-00:exon1:c.G2152A:p.V718M,
15322820	A	G	SNP	1|1	0|0	0|1	0|1	0.606619	36.8358	0.735974	4.68e-09	exonic	Os09g0423200	synonymous SNV	Os09g0423200:Os09t0423200-00:exon1:c.A2331G:p.P777P,
15322830	A	G	SNP	1|1	0|0	0|1	0|1	0.566667	32.175	0.642222	3.1e-08	exonic	Os09g0423200	nonsynonymous SNV	Os09g0423200:Os09t0423200-00:exon1:c.A2341G:p.I781V,
15323072	C	T	SNP	1|1	0|0	0|1	0|1	0.639752	45.3714	0.818564	4.1e-11	exonic	Os09g0423200	synonymous SNV	Os09g0423200:Os09t0423200-00:exon1:c.C2583T:p.Y861Y,
15323434	G	A	SNP	1|1	0|0	0|1	0|0	0.688153	50.0527	0.94711	5.78e-12	exonic	Os09g0423200	synonymous SNV	Os09g0423200:Os09t0423200-00:exon2:c.G2865A:p.E955E,
15323518	A	G	SNP	1|1	0|0	0|1	0|1	0.653068	52.17	0.852995	1.63e-12	exonic	Os09g0423200	synonymous SNV	Os09g0423200:Os09t0423200-00:exon2:c.A2949G:p.K983K,
15323544	G	A	SNP	1|1	0|0	0|1	0|1	0.609177	48.4551	0.742193	1.46e-11	exonic	Os09g0423200	nonsynonymous SNV	Os09g0423200:Os09t0423200-00:exon2:c.G2975A:p.G992E,
15323611	T	G	SNP	1|1	0|0	0|1	0|1	0.585821	39.757	0.686372	6.67e-10	exonic	Os09g0423200	synonymous SNV	Os09g0423200:Os09t0423200-00:exon2:c.T3042G:p.A1014A,
15329699	T	C	SNP	1|1	0|0	0|1	0|1	0.45625	15.5238	0.416328	0.000141144	exonic	Os09g0423300	nonsynonymous SNV	Os09g0423300:Os09t0423300-01:exon2:c.T601C:p.C201R,Os09g0423300:Os09t0423300-02:exon1:c.T67C:p.C23R,
15330256	T	C	SNP	1|1	0|0	0|1	0|1	0.674867	39.4267	0.910891	1.46e-09	exonic	Os09g0423300	synonymous SNV	Os09g0423300:Os09t0423300-01:exon2:c.T1158C:p.A386A,Os09g0423300:Os09t0423300-02:exon1:c.T624C:p.A208A,
15330472	G	A	SNP	1|1	0|0	0|1	0|1	0.668972	44.728	0.895048	6.61e-11	exonic	Os09g0423300	synonymous SNV	Os09g0423300:Os09t0423300-01:exon2:c.G1374A:p.L458L,Os09g0423300:Os09t0423300-02:exon1:c.G840A:p.L280L,
15331475	A	G	SNP	1|1	0|0	0|1	0|1	0.5625	33.6591	0.632812	1.35e-08	exonic	Os09g0423300	nonsynonymous SNV	Os09g0423300:Os09t0423300-01:exon2:c.A2377G:p.I793V,Os09g0423300:Os09t0423300-02:exon1:c.A1843G:p.I615V,
15335452	T	C	SNP	1|1	0|0	0|1	0|1	0.638889	34.412	0.816358	1.27e-08	exonic	Os09g0423400	nonsynonymous SNV	Os09g0423400:Os09t0423400-02:exon4:c.T725C:p.V242A,Os09g0423400:Os09t0423400-01:exon4:c.T725C:p.V242A,
15335526	C	T	SNP	1|1	0|0	0|1	0|1	0.7147	51.53	1.02159	2.56e-12	exonic	Os09g0423400	nonsynonymous SNV	Os09g0423400:Os09t0423400-02:exon4:c.C799T:p.L267F,Os09g0423400:Os09t0423400-01:exon4:c.C799T:p.L267F,
15613315	T	C	SNP	1|1	0|0	0|1	0|1	0.547348	29.351	0.599181	1.23e-07	exonic	Os09g0429400	nonsynonymous SNV	Os09g0429400:Os09t0429400-00:exon3:c.A1774G:p.I592V,
16015141	C	G	SNP	1|1	0|0	1|1	0|1	0.783333	38.5425	1.22722	2.6e-09	exonic	Os09g0435700	synonymous SNV	Os09g0435700:Os09t0435700-00:exon1:c.C1008G:p.R336R,
16059891	C	A	SNP	0|0	1|1	0|0	1|1	0.915558	118.552	1.67649	2.21e-26	exonic	Os09g0436500	nonsynonymous SNV	Os09g0436500:Os09t0436500-02:exon1:c.C88A:p.P30T,Os09g0436500:Os09t0436500-01:exon1:c.C88A:p.P30T,
16480835	G	A	SNP	1|1	0|0	1|1	0|1	0.849238	87.3057	1.44241	7.02e-20	exonic	Os09g0442900	synonymous SNV	Os09g0442900:Os09t0442900-01:exon8:c.G1704A:p.P568P,
16501770	G	A	SNP	1|1	0|0	0|1	0|1	0.296667	6.07372	0.176022	0.0156451	exonic	Os09g0443400	nonsynonymous SNV	Os09g0443400:Os09t0443400-00:exon3:c.C284T:p.S95L,
16501777	C	T	SNP	1|1	0|0	0|1	0|1	0.300964	6.1497	0.181158	0.0201735	exonic	Os09g0443400	nonsynonymous SNV	Os09g0443400:Os09t0443400-00:exon3:c.G277A:p.A93T,
16501826	G	A	SNP	1|1	0|0	0|1	0|1	0.385399	9.86812	0.297065	0.00263863	exonic	Os09g0443400	synonymous SNV	Os09g0443400:Os09t0443400-00:exon3:c.C228T:p.H76H,
16501891	G	A	SNP	1|1	0|0	0|1	0|1	0.480191	16.6431	0.461167	8.02e-05	exonic	Os09g0443400	nonsynonymous SNV	Os09g0443400:Os09t0443400-00:exon3:c.C163T:p.R55C,
16502011	T	C	SNP	1|1	0|0	0|1	0|1	0.433687	14.1583	0.376169	0.000256304	exonic	Os09g0443400	synonymous SNV	Os09g0443400:Os09t0443400-00:exon2:c.A69G:p.L23L,
16508612	T	G	SNP	1|1	0|0	1|1	0|0	0.894676	57.8002	1.60089	2.84e-13	exonic	Os09g0443500	nonsynonymous SNV	Os09g0443500:Os09t0443500-01:exon2:c.A41C:p.Q14P,
16517219	C	G	SNP	1|1	0|0	1|1	0|1	0.855501	86.2956	1.46376	1.36e-19	exonic	Os09g0443700	nonsynonymous SNV	Os09g0443700:Os09t0443700-01:exon1:c.C488G:p.A163G,
16533992	C	T	SNP	1|1	0|0	0|1	0|1	0.666853	41.0129	0.889387	6.13e-10	exonic	Os09g0444100	nonsynonymous SNV	Os09g0444100:Os09t0444100-00:exon4:c.C445T:p.P149S,
16535714	A	G	SNP	1|1	0|0	1|1	0|1	0.784679	82.6005	1.23144	4.59e-19	exonic	Os09g0444100	nonsynonymous SNV	Os09g0444100:Os09t0444100-00:exon7:c.A923G:p.H308R,
16543710	C	T	SNP	1|1	0|0	1|1	0|1	0.850427	84.3737	1.44645	3.02e-19	exonic	Os09g0444200	synonymous SNV	Os09g0444200:Os09t0444200-01:exon6:c.G1650A:p.T550T,
16543763	G	A	SNP	1|1	0|0	1|1	0|1	0.860223	91.0926	1.47997	1.14e-20	exonic	Os09g0444200	nonsynonymous SNV	Os09g0444200:Os09t0444200-01:exon6:c.C1597T:p.P533S,
16544225	A	G	SNP	1|1	0|0	0|1	0|0	0.799839	73.4482	1.27948	5.71e-17	exonic	Os09g0444200	synonymous SNV	Os09g0444200:Os09t0444200-01:exon5:c.T1395C:p.H465H,
16553908	C	T	SNP	1|1	0|0	0|1	0|1	0.778905	43.2729	1.21338	2.09e-10	exonic	Os09g0444550	synonymous SNV	Os09g0444550:Os09t0444550-00:exon2:c.G207A:p.L69L,
16565097	G	C	SNP	1|1	0|0	1|1	0|1	0.812677	91.825	1.32089	5.12e-21	exonic	Os09g0444800	nonsynonymous SNV	Os09g0444800:Os09t0444800-01:exon1:c.C908G:p.A303G,
16565138	A	G	SNP	1|1	0|0	1|1	0|1	0.800868	85.0346	1.28278	1.65e-19	exonic	Os09g0444800	synonymous SNV	Os09g0444800:Os09t0444800-01:exon1:c.T867C:p.G289G,
16565282	T	C	SNP	1|1	0|0	0|1	0|1	0.763393	84.1742	1.16554	2.02e-19	exonic	Os09g0444800	synonymous SNV	Os09g0444800:Os09t0444800-01:exon1:c.A723G:p.K241K,
16565630	G	A	SNP	1|1	0|0	1|1	0|1	0.863304	90.4289	1.49059	2.25e-20	exonic	Os09g0444800	synonymous SNV	Os09g0444800:Os09t0444800-01:exon1:c.C375T:p.A125A,
17072440	C	T	SNP	1|1	0|0	0|1	0|0	0.851852	92.6845	1.4513	1.93e-20	exonic	Os09g0454300	nonsynonymous SNV	Os09g0454300:Os09t0454300-01:exon2:c.C223T:p.R75W,
17311619	G	A	SNP	1|1	0|0	0|1	0|0	0.798405	68.2265	1.2749	7.59e-16	exonic	Os09g0458000	nonsynonymous SNV	Os09g0458000:Os09t0458000-00:exon2:c.G1567A:p.A523T,
17315824	T	G	SNP	0|0	1|1	0|0	0|1	0.794643	92.9156	1.26291	7.77e-21	exonic	Os09g0458100	synonymous SNV	Os09g0458100:Os09t0458100-01:exon2:c.A1494C:p.T498T,
17502465	G	A	SNP	1|1	0|0	0|1	0|1	0.683992	39.0189	0.935689	2.2e-09	exonic	Os09g0462550,Os09g0462700	nonsynonymous SNV	Os09g0462700:Os09t0462700-01:exon6:c.G1142A:p.R381H,Os09g0462700:Os09t0462700-02:exon5:c.G875A:p.R292H,
17651399	C	T	SNP	1|1	0|0	0|1	0|1	0.718523	44.6358	1.03255	1.33e-10	exonic	Os09g0465600	nonsynonymous SNV	Os09g0465600:Os09t0465600-01:exon5:c.G902A:p.R301K,
17732596	C	G	SNP	1|1	0|0	0|1	0|1	0.784411	84.2016	1.2306	2.06e-19	exonic	Os09g0466800	nonsynonymous SNV	Os09g0466800:Os09t0466800-01:exon1:c.G620C:p.G207A,
17748279	C	T	SNP	1|1	0|0	0|1	0|1	0.693611	58.6067	0.962194	5.99e-14	exonic	Os09g0467200	synonymous SNV	Os09g0467200:Os09t0467200-01:exon2:c.C489T:p.A163A,
17750645	G	A	SNP	1|1	0|0	0|1	0|0	0.692283	60.0355	0.958513	4.72e-14	exonic	Os09g0467300	synonymous SNV	Os09g0467300:Os09t0467300-01:exon1:c.C546T:p.V182V,Os09g0467300:Os09t0467300-02:exon1:c.C546T:p.V182V,
17770743	A	C	SNP	1|1	0|0	0|1	0|1	0.679222	57.3517	0.922684	1.07e-13	exonic	Os09g0467400	synonymous SNV	Os09g0467400:Os09t0467400-03:exon1:c.T543G:p.V181V,
17771205	A	G	SNP	1|1	0|0	0|1	0|1	0.65508	63.8411	0.85826	5.61e-15	exonic	Os09g0467400	synonymous SNV	Os09g0467400:Os09t0467400-03:exon1:c.T81C:p.L27L,
17782855	C	T	SNP	1|1	0|0	0|1	0|1	0.74624	81.4294	1.11375	7.22e-19	exonic	Os09g0468000	synonymous SNV	Os09g0468000:Os09t0468000-01:exon2:c.C474T:p.V158V,
17790927	C	G	SNP	1|1	0|0	0|1	0|1	0.556277	28.4484	0.618888	3.11e-07	exonic	Os09g0468300	nonsynonymous SNV	Os09g0468300:Os09t0468300-00:exon2:c.G1046C:p.R349P,
17791452	C	T	SNP	1|1	0|0	0|1	0|1	0.512821	7.21184	0.52597	0.0154193	exonic	Os09g0468300	nonsynonymous SNV	Os09g0468300:Os09t0468300-00:exon1:c.G536A:p.S179N,
17826797	A	AGGAGGTGGTGGAGGT	Insertion	1|1	0|0	0|1	0|1	0.574823	31.3543	0.660843	5.51e-08	exonic	Os09g0468700	nonframeshift insertion	Os09g0468700:Os09t0468700-00:exon1:c.72_73insGGAGGTGGTGGAGGT:p.G24delinsGGGGGG,
17827037	G	A	SNP	1|1	0|0	0|1	0|1	0.665653	49.771	0.886189	6.93e-12	exonic	Os09g0468700	synonymous SNV	Os09g0468700:Os09t0468700-00:exon1:c.G312A:p.A104A,
17834134	T	C	SNP	1|1	0|0	0|1	0|1	0.510299	21.1237	0.52081	9.89e-06	exonic	Os09g0468800	synonymous SNV	Os09g0468800:Os09t0468800-00:exon2:c.A804G:p.L268L,
17834836	G	GGCGGCGCGGC	Insertion	1|1	0|0	0|1	0|1	0.550439	19.6512	0.605965	2.64e-05	exonic	Os09g0468800	frameshift insertion	Os09g0468800:Os09t0468800-00:exon1:c.205_206insGCCGCGCCGC:p.P69fs,
17834916	C	CGCGGCG	Insertion	1|1	0|0	0|1	0|1	0.533659	19.8576	0.569583	1.56e-05	exonic	Os09g0468800	nonframeshift insertion	Os09g0468800:Os09t0468800-00:exon1:c.125_126insCGCCGC:p.A42delinsAAA,
17844191	C	A	SNP	1|1	0|0	0|1	0|1	0.581833	36.2839	0.677059	5.52e-09	exonic	Os09g0469300	synonymous SNV	Os09g0469300:Os09t0469300-01:exon2:c.C420A:p.A140A,
17844192	G	A	SNP	1|1	0|0	0|1	0|1	0.581833	36.2839	0.677059	5.52e-09	exonic	Os09g0469300	nonsynonymous SNV	Os09g0469300:Os09t0469300-01:exon2:c.G421A:p.A141T,
17878923	G	A	SNP	1|1	0|0	0|1	0|1	0.506013	25.0538	0.512098	1.2e-06	exonic	Os09g0469900	nonsynonymous SNV	Os09g0469900:Os09t0469900-01:exon12:c.G871A:p.A291T,
17878954	C	T	SNP	1|1	0|0	0|1	0|1	0.475676	19.6116	0.452535	1.66e-05	exonic	Os09g0469900	nonsynonymous SNV	Os09g0469900:Os09t0469900-01:exon12:c.C902T:p.P301L,
17971163	G	A	SNP	1|1	0|0	0|1	0|1	0.682621	60.3483	0.931943	2.33e-14	exonic	Os09g0471500	nonsynonymous SNV	Os09g0471500:Os09t0471500-01:exon1:c.C101T:p.T34M,
17971178	T	C	SNP	1|1	0|0	0|1	0|1	0.65467	56.1101	0.857186	1.93e-13	exonic	Os09g0471500	nonsynonymous SNV	Os09g0471500:Os09t0471500-01:exon1:c.A86G:p.H29R,
18100123	G	A	SNP	1|1	0|0	0|1	0|1	0.425957	18.3839	0.362879	3.61e-05	exonic	Os09g0473650	nonsynonymous SNV	Os09g0473650:Os09t0473650-01:exon1:c.C262T:p.R88W,
18412583	A	G	SNP	1|1	0|0	0|1	0|1	0.728103	77.2371	1.06027	5.77e-18	exonic	Os09g0479800	synonymous SNV	Os09g0479800:Os09t0479800-01:exon1:c.A969G:p.Q323Q,
18465640	T	G	SNP	1|1	0|0	0|1	0|1	0.488435	23.3963	0.477138	3.6e-06	exonic	Os09g0481100	nonsynonymous SNV	Os09g0481100:Os09t0481100-01:exon5:c.T502G:p.Y168D,

## Sheet: Table S6
Supplemental Table 6 Statistics of variation in the 483.87Kb interval based on resequencing data
Position	Ref	Alt	Type	Dindex	G	ED	P	structure_type	structure_gene	function_type
16059891	C	A	SNP	0.915558	118.552	1.67649	2.21e-26	exonic	Os09g0436500	nonsynonymous SNV
16066721	C	T	SNP	0.838875	99.8967	1.40742	1.08e-22	intronic	Os09g0436500	-
16077149	G	T	SNP	0.9	62.3786	1.62	7.34e-14	UTR3	Os09g0436600(Os09t0436600-01:c.*745G>T,Os09t0436600-02:c.*208G>T)	-
16104484	G	A	SNP	0.781977	51.6246	1.22298	2.88e-12	intergenic	Os09g0436900(dist=2217),Os09g0437100(dist=20495)	-
16109500	C	T	SNP	0.747692	46.6421	1.11809	3.47e-11	intergenic	Os09g0436900(dist=7233),Os09g0437100(dist=15479)	-
16109811	G	A	SNP	0.84278	66.7964	1.42056	2.48e-15	intergenic	Os09g0436900(dist=7544),Os09g0437100(dist=15168)	-
16115608	C	T	SNP	0.739394	36.8823	1.09341	5.06e-09	intergenic	Os09g0436900(dist=13341),Os09g0437100(dist=9371)	-
16116001	C	A	SNP	0.888889	61.9245	1.58025	8.11e-14	intergenic	Os09g0436900(dist=13734),Os09g0437100(dist=8978)	-
16118369	G	A	SNP	0.78	83.4206	1.2168	2.82e-19	intergenic	Os09g0436900(dist=16102),Os09g0437100(dist=6610)	-
16127765	T	A	SNP	0.803828	41.7837	1.29228	4.78e-10	intergenic	Os09g0437100(dist=1856),Os09g0437400(dist=16173)	-
16138943	C	T	SNP	0.762712	78.3981	1.16346	6.87e-18	intergenic	Os09g0437100(dist=13034),Os09g0437400(dist=4995)	-
16141176	G	A	SNP	0.82619	56.0923	1.36518	3.82e-13	intergenic	Os09g0437100(dist=15267),Os09g0437400(dist=2762)	-
16152482	C	T	SNP	0.727273	53.864	1.05785	1.64e-12	upstream	Os09g0437500(dist=699)	-
16156198	A	T	SNP	0.849329	74.4416	1.44272	4.18e-17	intergenic	Os09g0437500(dist=1166),Os09g0437900(dist=14957)	-
16169149	A	G	SNP	0.587179	28.8396	0.689559	2.04e-07	intergenic	Os09g0437500(dist=14117),Os09g0437900(dist=2006)	-
16169162	A	G	SNP	0.75	50.3537	1.125	1.97e-11	intergenic	Os09g0437500(dist=14130),Os09g0437900(dist=1993)	-
16169672	G	C	SNP	0.620513	32.7644	0.770072	2.88e-08	intergenic	Os09g0437500(dist=14640),Os09g0437900(dist=1483)	-
16170022	C	T	SNP	0.764762	60.5819	1.16972	4.38e-14	intergenic	Os09g0437500(dist=14990),Os09g0437900(dist=1133)	-
16189011	C	T	SNP	0.5625	14.7218	0.632812	0.00093953	intronic	Os09g0438000	-
16193169	T	C	SNP	0.576265	37.6106	0.664164	2.54e-09	intronic	Os09g0438000	-
16203126	A	C	SNP	0.853659	79.967	1.45747	8.53e-18	intergenic	Os09g0438100(dist=1224),Os09g0438400(dist=21955)	-
16203500	G	A	SNP	0.761905	27.6955	1.161	1.1e-06	intergenic	Os09g0438100(dist=1598),Os09g0438400(dist=21581)	-
16207975	C	T	SNP	0.853261	59.4278	1.45611	1.09e-13	intergenic	Os09g0438100(dist=6073),Os09g0438400(dist=17106)	-
16215106	T	A	SNP	0.76	37.3697	1.1552	7.93e-09	intergenic	Os09g0438100(dist=13204),Os09g0438400(dist=9975)	-
16221395	C	T	SNP	0.875458	30.1423	1.53285	2.95e-07	intergenic	Os09g0438100(dist=19493),Os09g0438400(dist=3686)	-
16222142	G	A	SNP	0.595513	30.0422	0.709271	1.11e-07	intergenic	Os09g0438100(dist=20240),Os09g0438400(dist=2939)	-
16231355	C	T	SNP	0.763889	33.234	1.16705	3.06e-08	upstream	Os09g0438500(dist=290)	-
16231494	T	G	SNP	0.733186	49.9881	1.07512	8.68e-12	upstream	Os09g0438500(dist=429)	-
16235645	C	A	SNP	0.869565	94.7816	1.51229	5.48e-21	intergenic	Os09g0438500(dist=4580),Os09g0438700(dist=1041)	-
16244073	C	T	SNP	0.811503	79.6358	1.31707	2.47e-18	intergenic	Os09g0438700(dist=3280),Os09g0439000(dist=8100)	-
16248020	C	T	SNP	0.809356	97.5065	1.31011	5.21e-22	intergenic	Os09g0438700(dist=7227),Os09g0439000(dist=4153)	-
16248176	C	T	SNP	0.821128	78.9522	1.3485	3.64e-18	intergenic	Os09g0438700(dist=7383),Os09g0439000(dist=3997)	-
16258006	G	A	SNP	0.879121	76.4601	1.54571	2.48e-17	upstream	Os09g0439000(dist=448)	-
16270962	C	T	SNP	0.714286	27.6514	1.02041	1.57e-06	intergenic	Os09g0439100(dist=5076),Os09g0439200(dist=2560)	-
16271846	C	T	SNP	0.767442	60.0459	1.17793	9.15e-14	intergenic	Os09g0439100(dist=5960),Os09g0439200(dist=1676)	-
16271943	T	G	SNP	0.806527	68.9157	1.30097	5.01e-16	intergenic	Os09g0439100(dist=6057),Os09g0439200(dist=1579)	-
16277986	G	A	SNP	0.830159	70.3289	1.37833	2.97e-16	intergenic	Os09g0439200(dist=2718),Os09g0439400(dist=4857)	-
16278413	C	T	SNP	0.79939	92.2395	1.27805	5.5e-21	intergenic	Os09g0439200(dist=3145),Os09g0439400(dist=4430)	-
16278792	C	T	SNP	0.84507	119.525	1.42829	5.14e-27	intergenic	Os09g0439200(dist=3524),Os09g0439400(dist=4051)	-
16292367	G	A	SNP	0.725624	41.0043	1.05306	5.01e-10	intergenic	Os09g0439500(dist=1631),Os09g0439600(dist=2275)	-
16313103	C	T	SNP	0.7	11.0158	0.98	0.00547749	intergenic	Os09g0439800(dist=2266),Os09g0440000(dist=6830)	-
16343141	G	A	SNP	0.825926	97.0639	1.36431	4.22e-22	upstream	Os09g0440600(dist=657)	-
16345598	G	A	SNP	0.737427	55.4245	1.0876	3.98e-13	intergenic	Os09g0440600(dist=1477),Os09g0440700(dist=1482)	-
16346284	C	T	SNP	0.751128	70.0024	1.12839	2.26e-16	upstream	Os09g0440700(dist=796)	-
16368051	G	A	SNP	0.834642	79.9047	1.39326	2.31e-18	intergenic	Os09g0441100(dist=4762),Os09g0441400(dist=19789)	-
16372724	G	A	SNP	0.8521	101.601	1.45215	1.2e-22	intergenic	Os09g0441100(dist=9435),Os09g0441400(dist=15116)	-
16379817	T	C	SNP	0.685714	36.2052	0.940408	9.98e-09	intergenic	Os09g0441100(dist=16528),Os09g0441400(dist=8023)	-
16383206	T	C	SNP	0.629953	36.7772	0.793683	5.51e-09	intergenic	Os09g0441100(dist=19917),Os09g0441400(dist=4634)	-
16390388	G	A	SNP	0.744097	68.1069	1.10736	5.94e-16	UTR3	Os09g0441400(Os09t0441400-01:c.*208G>A)	-
16392577	A	G	SNP	0.81746	73.4204	1.33648	5.7e-17	upstream	Os09g0441600(dist=293)	-
16395013	A	T	SNP	0.787594	45.8817	1.24061	9.12e-11	upstream;downstream	Os09g0441625(dist=687);Os09g0441600(dist=762)	-
16405090	A	G	SNP	0.813896	54.6609	1.32485	9.56e-13	intronic	Os09g0441650,Os09g0441700	-
16406839	G	A	SNP	0.90625	77.7528	1.64258	1.26e-17	intronic	Os09g0441650,Os09g0441700	-
16410299	C	G	SNP	0.769841	84.8178	1.18531	1.52e-19	upstream	Os09g0441900(dist=852)	-
16442957	C	T	SNP	0.847222	65.8671	1.43557	3.91e-15	intronic	Os09g0442300	-
16449495	A	G	SNP	0.844444	58.9831	1.42617	1.06e-13	intergenic	Os09g0442400(dist=1528),Os09g0442600(dist=6073)	-
16452174	G	A	SNP	0.744895	73.5655	1.10974	5.35e-17	intergenic	Os09g0442400(dist=4207),Os09g0442600(dist=3394)	-
16453260	G	A	SNP	0.732906	44.9694	1.0743	7.51e-11	intergenic	Os09g0442400(dist=5293),Os09g0442600(dist=2308)	-
16470577	G	A	SNP	0.703216	40.4257	0.989027	6.31e-10	upstream	Os09g0442800(dist=409)	-
16475780	T	A	SNP	0.860232	63.5543	1.48	1.69e-14	intergenic	Os09g0442800(dist=1222),Os09g0442850(dist=1143)	-
16475799	A	T	SNP	0.8	52.4853	1.28	4.48e-12	intergenic	Os09g0442800(dist=1241),Os09g0442850(dist=1124)	-
16476181	C	T	SNP	0.695238	34.1354	0.966712	1.7e-08	upstream;downstream	Os09g0442900(dist=742);Os09g0442850(dist=742)	-
16476290	T	A	SNP	0.761538	55.4629	1.15988	4.79e-13	upstream;downstream	Os09g0442900(dist=633);Os09g0442850(dist=633)	-
16480835	G	A	SNP	0.849238	87.3057	1.44241	7.02e-20	exonic	Os09g0442900	synonymous SNV
16481565	G	A	SNP	0.861764	90.2835	1.48527	1.82e-20	UTR3	Os09g0442900(Os09t0442900-01:c.*390G>A)	-
16482063	A	C	SNP	0.729293	46.5359	1.06374	3.16e-11	upstream;downstream	Os09g0442850(dist=756);Os09g0442900(dist=371)	-
16486984	A	C	SNP	0.830144	65.6825	1.37828	3.69e-15	upstream	Os09g0443000(dist=35)	-
16487481	T	C	SNP	0.95	59.4098	1.805	4.13e-13	upstream	Os09g0443000(dist=532)	-
16487583	G	A	SNP	1	64.4548	2	8.4e-14	upstream	Os09g0443000(dist=634)	-
16487964	G	T	SNP	0.846429	64.6286	1.43288	8.88e-15	intergenic	Os09g0443000(dist=1015),Os09g0443400(dist=11181)	-
16487965	C	G	SNP	0.847222	65.8671	1.43557	3.91e-15	intergenic	Os09g0443000(dist=1016),Os09g0443400(dist=11180)	-
16490125	C	T	SNP	0.821429	87.8674	1.34949	3.81e-20	intergenic	Os09g0443000(dist=3176),Os09g0443400(dist=9020)	-
16490324	C	T	SNP	0.81746	67.5865	1.33648	1.21e-15	intergenic	Os09g0443000(dist=3375),Os09g0443400(dist=8821)	-
16490374	C	T	SNP	0.840443	81.8508	1.41269	9.27e-19	intergenic	Os09g0443000(dist=3425),Os09g0443400(dist=8771)	-
16490378	A	G	SNP	0.823985	80.1786	1.3579	2.04e-18	intergenic	Os09g0443000(dist=3429),Os09g0443400(dist=8767)	-
16490400	T	G	SNP	0.781818	76.9083	1.22248	1.56e-17	intergenic	Os09g0443000(dist=3451),Os09g0443400(dist=8745)	-
16490492	G	T	SNP	0.848889	89.5524	1.44122	2.2e-20	intergenic	Os09g0443000(dist=3543),Os09g0443400(dist=8653)	-
16490770	C	T	SNP	0.705556	42.5647	0.995617	2.66e-10	intergenic	Os09g0443000(dist=3821),Os09g0443400(dist=8375)	-
16490775	G	A	SNP	0.710811	43.7903	1.0105	1.25e-10	intergenic	Os09g0443000(dist=3826),Os09g0443400(dist=8370)	-
16491999	T	C	SNP	0.712727	59.1983	1.01596	4.75e-14	intergenic	Os09g0443000(dist=5050),Os09g0443400(dist=7146)	-
16493030	A	G	SNP	0.749354	60.7924	1.12306	2.54e-14	intergenic	Os09g0443000(dist=6081),Os09g0443400(dist=6115)	-
16493056	T	G	SNP	0.854776	77.4619	1.46128	9.32e-18	intergenic	Os09g0443000(dist=6107),Os09g0443400(dist=6089)	-
16493693	G	A	SNP	0.775439	57.8258	1.20261	1.39e-13	intergenic	Os09g0443000(dist=6744),Os09g0443400(dist=5452)	-
16494030	C	T	SNP	0.748529	47.6325	1.12059	2.07e-11	intergenic	Os09g0443000(dist=7081),Os09g0443400(dist=5115)	-
16494049	A	T	SNP	0.720965	42.606	1.03958	2.27e-10	intergenic	Os09g0443000(dist=7100),Os09g0443400(dist=5096)	-
16494194	T	C	SNP	0.733333	37.0465	1.07556	3.96e-09	intergenic	Os09g0443000(dist=7245),Os09g0443400(dist=4951)	-
16494235	A	G	SNP	0.741667	40.5591	1.10014	8.17e-10	intergenic	Os09g0443000(dist=7286),Os09g0443400(dist=4910)	-
16495172	T	C	SNP	0.8	58.8903	1.28	1.57e-13	intergenic	Os09g0443000(dist=8223),Os09g0443400(dist=3973)	-
16495199	C	T	SNP	0.732143	49.0848	1.07207	8.5e-12	intergenic	Os09g0443000(dist=8250),Os09g0443400(dist=3946)	-
16495478	C	T	SNP	0.821262	60.5783	1.34894	3.91e-14	intergenic	Os09g0443000(dist=8529),Os09g0443400(dist=3667)	-
16495602	T	G	SNP	0.743021	42.7848	1.10416	3.3e-10	intergenic	Os09g0443000(dist=8653),Os09g0443400(dist=3543)	-
16495718	G	A	SNP	0.730909	62.9144	1.06846	7.68e-15	intergenic	Os09g0443000(dist=8769),Os09g0443400(dist=3427)	-
16495982	G	A	SNP	0.823158	102.343	1.35518	2.81e-23	intergenic	Os09g0443000(dist=9033),Os09g0443400(dist=3163)	-
16496241	A	G	SNP	0.850389	68.7021	1.44632	7.13e-16	intergenic	Os09g0443000(dist=9292),Os09g0443400(dist=2904)	-
16496893	G	A	SNP	0.799407	80.0099	1.2781	1.75e-18	intergenic	Os09g0443000(dist=9944),Os09g0443400(dist=2252)	-
16496911	G	A	SNP	0.785244	76.7014	1.23322	8.64e-18	intergenic	Os09g0443000(dist=9962),Os09g0443400(dist=2234)	-
16497087	A	C	SNP	0.761111	49.8658	1.15858	8.6e-12	intergenic	Os09g0443000(dist=10138),Os09g0443400(dist=2058)	-
16501576	G	C	SNP	0.417519	13.5174	0.348645	0.000372188	UTR3	Os09g0443400(Os09t0443400-00:c.*159C>G)	-
16501695	C	G	SNP	0.546027	28.6166	0.59629	1.69e-07	UTR3	Os09g0443400(Os09t0443400-00:c.*40G>C)	-
16501770	G	A	SNP	0.296667	6.07372	0.176022	0.0156451	exonic	Os09g0443400	nonsynonymous SNV
16501777	C	T	SNP	0.300964	6.1497	0.181158	0.0201735	exonic	Os09g0443400	nonsynonymous SNV
16501826	G	A	SNP	0.385399	9.86812	0.297065	0.00263863	exonic	Os09g0443400	synonymous SNV
16501891	G	A	SNP	0.480191	16.6431	0.461167	8.02e-05	exonic	Os09g0443400	nonsynonymous SNV
16502011	T	C	SNP	0.433687	14.1583	0.376169	0.000256304	exonic	Os09g0443400	synonymous SNV
16502246	G	A	SNP	0.379545	7.84298	0.28811	0.00775529	upstream	Os09g0443400(dist=107)	-
16502283	A	G	SNP	0.751421	56.2966	1.12927	2.44e-13	upstream	Os09g0443400(dist=144)	-
16502294	A	G	SNP	0.756917	58.5462	1.14585	7.96e-14	upstream	Os09g0443400(dist=155)	-
16502382	T	G	SNP	0.604348	35.6285	0.730473	6.26e-09	upstream	Os09g0443400(dist=243)	-
16502538	G	A	SNP	0.854762	85.0888	1.46124	1.98e-19	upstream	Os09g0443400(dist=399)	-
16502616	T	C	SNP	0.805282	74.5746	1.29696	2.84e-17	upstream	Os09g0443400(dist=477)	-
16502652	T	G	SNP	0.820029	82.2215	1.34489	7.13e-19	upstream	Os09g0443400(dist=513)	-
16502680	T	C	SNP	0.832926	86.4305	1.38753	8.34e-20	upstream	Os09g0443400(dist=541)	-
16502742	A	C	SNP	0.83612	80.1052	1.39819	2.39e-18	upstream	Os09g0443400(dist=603)	-
16502879	A	G	SNP	0.849091	68.753	1.44191	7.2e-16	upstream	Os09g0443400(dist=740)	-
16502900	G	A	SNP	0.860063	76.4038	1.47942	1.62e-17	upstream	Os09g0443400(dist=761)	-
16502912	G	A	SNP	0.825758	68.6515	1.36375	6.31e-16	upstream	Os09g0443400(dist=773)	-
16503076	A	G	SNP	0.723854	49.2629	1.04793	7.99e-12	upstream	Os09g0443400(dist=937)	-
16503090	G	A	SNP	0.681525	46.1765	0.928953	3.69e-11	upstream	Os09g0443400(dist=951)	-
16503095	T	G	SNP	0.634801	39.3915	0.805945	1.13e-09	upstream	Os09g0443400(dist=956)	-
16503382	T	C	SNP	0.71337	53.7532	1.01779	9.27e-13	intergenic	Os09g0443400(dist=1243),Os09g0443500(dist=2098)	-
16503460	A	G	SNP	0.738095	52.74	1.08957	2.96e-12	intergenic	Os09g0443400(dist=1321),Os09g0443500(dist=2020)	-
16503532	A	G	SNP	0.795285	63.2202	1.26496	1.03e-14	intergenic	Os09g0443400(dist=1393),Os09g0443500(dist=1948)	-
16503884	G	A	SNP	0.833333	65.3356	1.38889	3.87e-15	intergenic	Os09g0443400(dist=1745),Os09g0443500(dist=1596)	-
16503989	C	T	SNP	0.784712	58.3811	1.23155	1.47e-13	intergenic	Os09g0443400(dist=1850),Os09g0443500(dist=1491)	-
16504011	T	C	SNP	0.834073	78.5469	1.39135	6.19e-18	intergenic	Os09g0443400(dist=1872),Os09g0443500(dist=1469)	-
16504039	C	T	SNP	0.845411	84.5018	1.42944	5.33e-19	intergenic	Os09g0443400(dist=1900),Os09g0443500(dist=1441)	-
16504132	G	A	SNP	0.753953	58.316	1.13689	1.35e-13	intergenic	Os09g0443400(dist=1993),Os09g0443500(dist=1348)	-
16504264	T	C	SNP	0.760284	60.1692	1.15606	5.9e-14	intergenic	Os09g0443400(dist=2125),Os09g0443500(dist=1216)	-
16504302	A	G	SNP	0.781112	69.9662	1.22027	2.72e-16	intergenic	Os09g0443400(dist=2163),Os09g0443500(dist=1178)	-
16504354	T	C	SNP	0.8125	73.4286	1.32031	1.07e-16	intergenic	Os09g0443400(dist=2215),Os09g0443500(dist=1126)	-
16504404	C	T	SNP	0.727883	58.6081	1.05963	6.83e-14	intergenic	Os09g0443400(dist=2265),Os09g0443500(dist=1076)	-
16504463	T	C	SNP	0.651494	43.6106	0.848888	1.06e-10	intergenic	Os09g0443400(dist=2324),Os09g0443500(dist=1017)	-
16504471	G	A	SNP	0.656015	44.3763	0.860711	9e-11	intergenic	Os09g0443400(dist=2332),Os09g0443500(dist=1009)	-
16507277	C	A	SNP	0.830952	83.8229	1.38096	3.72e-19	intronic	Os09g0443500	-
16507359	T	A	SNP	0.820229	81.6403	1.34555	8.99e-19	intronic	Os09g0443500	-
16507646	C	T	SNP	0.752098	73.3393	1.1313	1.04e-16	intronic	Os09g0443500	-
16507785	G	A	SNP	0.683511	53.0376	0.934374	1.2e-12	intronic	Os09g0443500	-
16508612	T	G	SNP	0.894676	57.8002	1.60089	2.84e-13	exonic	Os09g0443500	nonsynonymous SNV
16508672	G	A	SNP	0.799569	45.5272	1.27862	7.66e-11	intronic	Os09g0443500	-
16508998	C	A	SNP	0.904274	83.8787	1.63542	5.41e-19	upstream	Os09g0443500(dist=192)	-
16509095	A	G	SNP	0.913919	96.2101	1.6705	1.19e-21	upstream	Os09g0443500(dist=289)	-
16509104	T	C	SNP	0.91533	98.0346	1.67566	4.82e-22	upstream	Os09g0443500(dist=298)	-
16509113	C	A	SNP	0.911067	91.9965	1.66009	1.62e-20	upstream	Os09g0443500(dist=307)	-
16509229	T	C	SNP	0.913688	69.6363	1.66965	8.16e-16	upstream	Os09g0443500(dist=423)	-
16509276	G	A	SNP	0.911463	66.6885	1.66153	3.51e-15	upstream	Os09g0443500(dist=470)	-
16509287	G	A	SNP	0.909962	65.5762	1.65606	6.08e-15	upstream	Os09g0443500(dist=481)	-
16509295	A	G	SNP	0.880952	60.8495	1.55215	5.64e-14	upstream	Os09g0443500(dist=489)	-
16509427	T	G	SNP	0.823106	81.2531	1.35501	1.66e-18	upstream	Os09g0443500(dist=621)	-
16509595	G	A	SNP	0.570068	26.4932	0.649955	6.66e-07	upstream	Os09g0443500(dist=789)	-
16509725	C	T	SNP	0.778832	63.9874	1.21316	5.83e-15	upstream	Os09g0443500(dist=919)	-
16509936	G	A	SNP	0.72549	59.9877	1.05267	6.35e-14	intergenic	Os09g0443500(dist=1130),Os09g0443700(dist=6692)	-
16510853	T	C	SNP	0.686433	51.6062	0.942381	2.37e-12	intergenic	Os09g0443500(dist=2047),Os09g0443700(dist=5775)	-
16511695	T	C	SNP	0.805556	46.5573	1.29784	4.31e-11	intergenic	Os09g0443500(dist=2889),Os09g0443700(dist=4933)	-
16511753	A	G	SNP	0.77381	35.3527	1.19756	2.31e-08	intergenic	Os09g0443500(dist=2947),Os09g0443700(dist=4875)	-
16511778	C	T	SNP	0.84	42.6394	1.4112	1.47e-09	intergenic	Os09g0443500(dist=2972),Os09g0443700(dist=4850)	-
16511796	G	A	SNP	0.857143	45.3324	1.46939	2.91e-10	intergenic	Os09g0443500(dist=2990),Os09g0443700(dist=4832)	-
16511814	G	A	SNP	0.826087	43.1898	1.36484	7.67e-10	intergenic	Os09g0443500(dist=3008),Os09g0443700(dist=4814)	-
16511829	C	A	SNP	0.810185	39.5585	1.3128	2.27e-09	intergenic	Os09g0443500(dist=3023),Os09g0443700(dist=4799)	-
16512157	T	C	SNP	1	58.466	2	1.64e-12	intergenic	Os09g0443500(dist=3351),Os09g0443700(dist=4471)	-
16512408	A	G	SNP	0.84	26.9184	1.4112	2.27e-06	intergenic	Os09g0443500(dist=3602),Os09g0443700(dist=4220)	-
16512559	A	G	SNP	0.818182	21.324	1.33884	4.21e-05	intergenic	Os09g0443500(dist=3753),Os09g0443700(dist=4069)	-
16512704	A	C	SNP	0.461538	13.3484	0.426036	0.00154934	intergenic	Os09g0443500(dist=3898),Os09g0443700(dist=3924)	-
16513902	G	A	SNP	0.788961	66.7331	1.24492	1.81e-15	intergenic	Os09g0443500(dist=5096),Os09g0443700(dist=2726)	-
16514034	G	A	SNP	0.746032	44.476	1.11313	1.05e-10	intergenic	Os09g0443500(dist=5228),Os09g0443700(dist=2594)	-
16514069	T	G	SNP	0.737892	40.55	1.08897	7.16e-10	intergenic	Os09g0443500(dist=5263),Os09g0443700(dist=2559)	-
16514097	T	C	SNP	0.762183	44.0653	1.16185	1.45e-10	intergenic	Os09g0443500(dist=5291),Os09g0443700(dist=2531)	-
16514998	G	A	SNP	0.9	31.5227	1.62	3.57e-07	intergenic	Os09g0443500(dist=6192),Os09g0443700(dist=1630)	-
16515146	A	G	SNP	0.844697	56.2781	1.42703	4.92e-13	intergenic	Os09g0443500(dist=6340),Os09g0443700(dist=1482)	-
16515192	A	G	SNP	0.806767	54.9894	1.30175	6.25e-13	intergenic	Os09g0443500(dist=6386),Os09g0443700(dist=1436)	-
16515272	G	A	SNP	0.78022	60.6043	1.21749	4.41e-14	intergenic	Os09g0443500(dist=6466),Os09g0443700(dist=1356)	-
16515318	A	G	SNP	0.766074	62.0707	1.17374	1.52e-14	intergenic	Os09g0443500(dist=6512),Os09g0443700(dist=1310)	-
16515360	T	C	SNP	0.749844	50.5775	1.12453	7.79e-12	intergenic	Os09g0443500(dist=6554),Os09g0443700(dist=1268)	-
16515468	C	T	SNP	0.818704	76.6888	1.34055	1.07e-17	intergenic	Os09g0443500(dist=6662),Os09g0443700(dist=1160)	-
16515554	A	G	SNP	0.803459	75.0336	1.29109	2.46e-17	intergenic	Os09g0443500(dist=6748),Os09g0443700(dist=1074)	-
16515568	G	A	SNP	0.804348	69.3438	1.29395	8.49e-16	intergenic	Os09g0443500(dist=6762),Os09g0443700(dist=1060)	-
16515588	T	C	SNP	0.854167	83.0623	1.4592	1.07e-18	intergenic	Os09g0443500(dist=6782),Os09g0443700(dist=1040)	-
16516205	G	A	SNP	0.796552	49.1799	1.26899	1.07e-11	upstream	Os09g0443700(dist=423)	-
16516206	A	G	SNP	0.793988	48.2411	1.26083	2.89e-11	upstream	Os09g0443700(dist=422)	-
16516223	G	A	SNP	0.772436	47.8293	1.19331	3.15e-11	upstream	Os09g0443700(dist=405)	-
16517219	C	G	SNP	0.855501	86.2956	1.46376	1.36e-19	exonic	Os09g0443700	nonsynonymous SNV
16519497	C	T	SNP	0.839286	94.9161	1.4088	2.86e-21	intergenic	Os09g0443800(dist=1730),Os09g0444100(dist=10847)	-
16519522	C	T	SNP	0.843677	99.1012	1.42358	2.94e-22	intergenic	Os09g0443800(dist=1755),Os09g0444100(dist=10822)	-
16520222	G	A	SNP	0.642857	15.3377	0.826531	0.000267162	intergenic	Os09g0443800(dist=2455),Os09g0444100(dist=10122)	-
16520238	G	A	SNP	0.632867	14.609	0.801042	0.000310732	intergenic	Os09g0443800(dist=2471),Os09g0444100(dist=10106)	-
16520316	G	A	SNP	0.366667	3.73347	0.268889	0.120607	intergenic	Os09g0443800(dist=2549),Os09g0444100(dist=10028)	-
16520767	T	A	SNP	0.802837	56.1336	1.28909	3.39e-13	intergenic	Os09g0443800(dist=3000),Os09g0444100(dist=9577)	-
16520770	G	T	SNP	0.728485	47.5725	1.06138	1.76e-11	intergenic	Os09g0443800(dist=3003),Os09g0444100(dist=9574)	-
16520874	G	A	SNP	0.6	34.7945	0.72	8.12e-09	intergenic	Os09g0443800(dist=3107),Os09g0444100(dist=9470)	-
16520909	A	G	SNP	0.734785	54.2934	1.07982	6.09e-13	intergenic	Os09g0443800(dist=3142),Os09g0444100(dist=9435)	-
16520930	G	A	SNP	0.725225	49.1272	1.0519	8.41e-12	intergenic	Os09g0443800(dist=3163),Os09g0444100(dist=9414)	-
16520960	T	C	SNP	0.721576	45.4346	1.04134	5.29e-11	intergenic	Os09g0443800(dist=3193),Os09g0444100(dist=9384)	-
16521740	G	T	SNP	0.5781	20.1246	0.668399	1.9e-05	intergenic	Os09g0443800(dist=3973),Os09g0444100(dist=8604)	-
16522173	A	C	SNP	0.746154	40.1716	1.11349	8.42e-10	intergenic	Os09g0443800(dist=4406),Os09g0444100(dist=8171)	-
16522904	G	A	SNP	0.76566	68.6946	1.17247	4.92e-16	intergenic	Os09g0443800(dist=5137),Os09g0444100(dist=7440)	-
16523646	G	A	SNP	0.909502	90.5092	1.65439	2.02e-20	intergenic	Os09g0443800(dist=5879),Os09g0444100(dist=6698)	-
16524166	T	A	SNP	0.742357	83.7039	1.10219	3.01e-19	intergenic	Os09g0443800(dist=6399),Os09g0444100(dist=6178)	-
16524197	C	T	SNP	0.782369	94.0595	1.2242	1.49e-21	intergenic	Os09g0443800(dist=6430),Os09g0444100(dist=6147)	-
16524516	G	A	SNP	0.882456	112.699	1.55746	3.58e-25	intergenic	Os09g0443800(dist=6749),Os09g0444100(dist=5828)	-
16524642	C	T	SNP	0.818713	93.4359	1.34058	4.57e-21	intergenic	Os09g0443800(dist=6875),Os09g0444100(dist=5702)	-
16524650	G	A	SNP	0.805219	91.7871	1.29676	5.06e-21	intergenic	Os09g0443800(dist=6883),Os09g0444100(dist=5694)	-
16525396	T	C	SNP	0.755254	70.8235	1.14082	1.66e-16	intergenic	Os09g0443800(dist=7629),Os09g0444100(dist=4948)	-
16525770	C	T	SNP	0.813846	89.9823	1.32469	1.42e-20	intergenic	Os09g0443800(dist=8003),Os09g0444100(dist=4574)	-
16525861	T	C	SNP	0.899945	120.413	1.6198	5.52e-27	intergenic	Os09g0443800(dist=8094),Os09g0444100(dist=4483)	-
16526646	C	A	SNP	0.808511	73.1434	1.30738	1.43e-16	intergenic	Os09g0443800(dist=8879),Os09g0444100(dist=3698)	-
16526825	T	A	SNP	0.842105	89.8682	1.41828	6.23e-20	intergenic	Os09g0443800(dist=9058),Os09g0444100(dist=3519)	-
16527064	C	G	SNP	0.947332	87.1683	1.79488	1.8e-19	intergenic	Os09g0443800(dist=9297),Os09g0444100(dist=3280)	-
16527260	T	A	SNP	0.782051	62.2749	1.22321	1.32e-14	intergenic	Os09g0443800(dist=9493),Os09g0444100(dist=3084)	-
16527300	A	G	SNP	0.805338	68.0869	1.29714	9.2e-16	intergenic	Os09g0443800(dist=9533),Os09g0444100(dist=3044)	-
16527353	T	C	SNP	0.718407	63.2877	1.03222	7.37e-15	intergenic	Os09g0443800(dist=9586),Os09g0444100(dist=2991)	-
16527647	A	C	SNP	0.718788	65.8772	1.03331	1.61e-15	intergenic	Os09g0443800(dist=9880),Os09g0444100(dist=2697)	-
16527657	C	T	SNP	0.727776	68.2183	1.05932	4.84e-16	intergenic	Os09g0443800(dist=9890),Os09g0444100(dist=2687)	-
16527695	A	G	SNP	0.709919	65.2468	1.00797	2.12e-15	intergenic	Os09g0443800(dist=9928),Os09g0444100(dist=2649)	-
16527719	C	T	SNP	0.741676	73.0178	1.10017	5.83e-17	intergenic	Os09g0443800(dist=9952),Os09g0444100(dist=2625)	-
16527786	G	A	SNP	0.722458	71.492	1.04389	9.71e-17	intergenic	Os09g0443800(dist=10019),Os09g0444100(dist=2558)	-
16528118	G	A	SNP	0.730442	60.4429	1.06709	3.26e-14	intergenic	Os09g0443800(dist=10351),Os09g0444100(dist=2226)	-
16528133	C	G	SNP	0.710293	55.5452	1.00903	5.15e-13	intergenic	Os09g0443800(dist=10366),Os09g0444100(dist=2211)	-
16528197	C	T	SNP	0.665632	45.5414	0.886132	7.27e-11	intergenic	Os09g0443800(dist=10430),Os09g0444100(dist=2147)	-
16528275	G	A	SNP	0.793436	66.0162	1.25908	2.11e-15	intergenic	Os09g0443800(dist=10508),Os09g0444100(dist=2069)	-
16528412	C	T	SNP	0.787273	74.4016	1.2396	4.54e-17	intergenic	Os09g0443800(dist=10645),Os09g0444100(dist=1932)	-
16528549	T	C	SNP	0.817123	69.4931	1.33538	8.17e-16	intergenic	Os09g0443800(dist=10782),Os09g0444100(dist=1795)	-
16528571	T	C	SNP	0.833612	80.2677	1.38982	2.04e-18	intergenic	Os09g0443800(dist=10804),Os09g0444100(dist=1773)	-
16528643	C	T	SNP	0.864894	77.2626	1.49608	1.13e-17	intergenic	Os09g0443800(dist=10876),Os09g0444100(dist=1701)	-
16528679	T	C	SNP	0.888889	84.8633	1.58025	8.25e-19	intergenic	Os09g0443800(dist=10912),Os09g0444100(dist=1665)	-
16528705	C	T	SNP	0.875	81.6533	1.53125	4.21e-18	intergenic	Os09g0443800(dist=10938),Os09g0444100(dist=1639)	-
16528746	T	C	SNP	0.851064	69.9438	1.44862	1.17e-15	intergenic	Os09g0443800(dist=10979),Os09g0444100(dist=1598)	-
16529166	A	G	SNP	0.847985	71.4691	1.43816	2.38e-16	intergenic	Os09g0443800(dist=11399),Os09g0444100(dist=1178)	-
16529451	T	C	SNP	0.831304	78.0923	1.38213	6.85e-18	upstream	Os09g0444100(dist=893)	-
16529523	C	T	SNP	0.962963	103.732	1.8546	9.62e-23	upstream	Os09g0444100(dist=821)	-
16529540	A	G	SNP	0.937264	101.237	1.75693	1.29e-22	upstream	Os09g0444100(dist=804)	-
16529989	G	T	SNP	0.769886	35.5595	1.18545	9.93e-09	upstream	Os09g0444100(dist=355)	-
16531464	A	G	SNP	0.814626	63.9328	1.32723	6.6e-15	intronic	Os09g0444100	-
16533992	C	T	SNP	0.666853	41.0129	0.889387	6.13e-10	exonic	Os09g0444100	nonsynonymous SNV
16535714	A	G	SNP	0.784679	82.6005	1.23144	4.59e-19	exonic	Os09g0444100	nonsynonymous SNV
16535958	A	G	SNP	0.879679	51.6681	1.54767	5.85e-12	intronic	Os09g0444100	-
16537438	C	T	SNP	0.834131	80.7892	1.39155	1.48e-18	intronic	Os09g0444100	-
16537528	C	T	SNP	0.756662	68.561	1.14507	4.74e-16	intronic	Os09g0444100	-
16537762	C	T	SNP	0.800926	60.8994	1.28296	2.88e-14	intronic	Os09g0444100	-
16541548	G	T	SNP	0.810742	51.0917	1.3146	4.51e-12	intergenic	Os09g0444100(dist=2832),Os09g0444200(dist=1500)	-
16543710	C	T	SNP	0.850427	84.3737	1.44645	3.02e-19	exonic	Os09g0444200	synonymous SNV
16543763	G	A	SNP	0.860223	91.0926	1.47997	1.14e-20	exonic	Os09g0444200	nonsynonymous SNV

## Sheet: Table S7
Supplemental Table 7 GO and KEGG annotation result of 483.87Kb interval
GeneID	Description	KEGG_A_class	KEGG_B_class	Pathway	K_ID	GO Component	GO Function	GO Process
Os09g0440300	Aldehyde dehydrogenase, Seed maturation, Maintenance of viability during storage, Lysine catabolis	Metabolism;Metabolism;Metabolism;Metabolism;Metabolism;Metabolism;Metabolism;Metabolism;Metabolism;Metabolism;Metabolism;Metabolism;Metabolism;Metabolism	Global and overview maps;Global and overview maps;Carbohydrate metabolism;Carbohydrate metabolism;Lipid metabolism;Amino acid metabolism;Carbohydrate metabolism;Lipid metabolism;Amino acid metabolism;Amino acid metabolism;Amino acid metabolism;Amino acid metabolism;Metabolism of other amino acids;Amino acid metabolism	ko01100//Metabolic pathways;ko01110//Biosynthesis of secondary metabolites;ko00010//Glycolysis / Gluconeogenesis;ko00620//Pyruvate metabolism;ko00561//Glycerolipid metabolism;ko00260//Glycine, serine and threonine metabolism;ko00053//Ascorbate and aldarate metabolism;ko00071//Fatty acid degradation;ko00330//Arginine and proline metabolism;ko00380//Tryptophan metabolism;ko00280//Valine, leucine an…	K14085;K14085;K14085;K14085;K14085;K14085;K14085;K14085;K14085;K14085;K14085;K14085;K14085;K14085	-	GO:0004043//L-aminoadipate-semialdehyde dehydrogenase activity;GO:0016491//oxidoreductase activity;GO:0016620//oxidoreductase activity, acting on the aldehyde or oxo group of donors, NAD or NADP as acceptor	GO:0055114//oxidation-reduction process
Os09g0436800	CAAX amino terminal protease domain containing protein	-	-	-	-	GO:0016020//membrane;GO:0016021//integral component of membrane	-	-
Os09g0442700	Chromatin remodeling factor, Genome-wide DNA methylatio	-	-	-	-	GO:0005634//nucleus	GO:0003677//DNA binding;GO:0005524//ATP binding;GO:0008094//DNA-dependent ATPase activity	GO:0044030//regulation of DNA methylation
Os09g0436500	Conserved hypothetical protein	-	-	-	-	GO:0005739//mitochondrion;GO:0009507//chloroplast	GO:0004455//ketol-acid reductoisomerase activity	GO:0009082//branched-chain amino acid biosynthetic process;GO:0009097//isoleucine biosynthetic process;GO:0009099//valine biosynthetic process;GO:0055114//oxidation-reduction process
Os09g0436600	Conserved hypothetical protein	-	-	-	-	GO:0016020//membrane;GO:0016021//integral component of membrane	-	-
Os09g0438100	Conserved hypothetical protein	-	-	-	-	GO:0016020//membrane;GO:0016021//integral component of membrane	-	-
Os09g0440600	Conserved hypothetical protein	-	-	-	-	GO:0009507//chloroplast	-	GO:0009658//chloroplast organization;GO:0032502//developmental process
Os09g0442800	Conserved hypothetical protein	-	-	-	-	GO:0016020//membrane;GO:0016021//integral component of membrane	-	-
Os09g0443800	Conserved hypothetical protein	-	-	-	-	-	-	GO:0009734//auxin-activated signaling pathway
Os09g0440700	Ctr copper transporter family protein	-	-	-	-	GO:0005886//plasma membrane;GO:0016020//membrane;GO:0016021//integral component of membrane	GO:0005375//copper ion transmembrane transporter activity	GO:0006811//ion transport;GO:0006825//copper ion transport;GO:0006878//cellular copper ion homeostasis;GO:0035434//copper ion transmembrane transport
Os09g0439600	Exo70 exocyst complex subunit family protein	-	-	-	-	GO:0000145//exocyst	-	GO:0006887//exocytosis;GO:0015031//protein transport
Os09g0443000	F-box domain, Skp2-like domain containing protein	-	-	-	-	-	GO:0005515//protein binding	-
Os09g0443400	Hypothetical conserved gene	-	-	-	-	-	-	-
Os09g0443700	Hypothetical conserved gene	-	-	-	-	-	-	GO:0009734//auxin-activated signaling pathway
Os09g0438050	Hypothetical protein	-	-	-	-	GO:0016020//membrane;GO:0016021//integral component of membrane	-	-
Os09g0439200	Jasmonate ZIM-domain protein, Jasmonate-induced resistance to bacterial blight, Repressor of jasmonic acid signalin	Environmental Information Processing	Signal transduction	ko04075//Plant hormone signal transduction	K13464	GO:0005634//nucleus;GO:0005737//cytoplasm;GO:0005829//cytosol	GO:0005515//protein binding	GO:0006952//defense response;GO:0009611//response to wounding;GO:0031347//regulation of defense response;GO:2000022//regulation of jasmonic acid mediated signaling pathway
Os09g0444200	Lecithin:cholesterol acyltransferase family protein	Metabolism;Metabolism	Global and overview maps;Lipid metabolism	ko01100//Metabolic pathways;ko00561//Glycerolipid metabolism	K00679;K00679	GO:0005773//vacuole;GO:0005783//endoplasmic reticulum;GO:0016020//membrane;GO:0016021//integral component of membrane	GO:0008374//O-acyltransferase activity;GO:0016740//transferase activity;GO:0016746//transferase activity, transferring acyl groups;GO:0046027//phospholipid:diacylglycerol acyltransferase activity	GO:0006629//lipid metabolic process;GO:0019432//triglyceride biosynthetic process
Os09g0436700	PDZ/DHR/GLGF domain containing protein	-	-	-	-	-	GO:0008233//peptidase activity	GO:0006508//proteolysis
Os09g0439400	Pectin lyase fold/virulence factor domain containing protein	-	-	-	-	GO:0005576//extracellular region;GO:0016020//membrane;GO:0016021//integral component of membrane	GO:0004650//polygalacturonase activity;GO:0016787//hydrolase activity;GO:0016798//hydrolase activity, acting on glycosyl bonds	GO:0005975//carbohydrate metabolic process;GO:0008152//metabolic process;GO:0071555//cell wall organization
Os09g0441000	Peptidase S8, subtilisin-related domain containing protein	-	-	-	-	-	GO:0004252//serine-type endopeptidase activity;GO:0008233//peptidase activity;GO:0016787//hydrolase activity	GO:0006508//proteolysis
Os09g0442100	Protein kinase, core domain containing protein	-	-	-	-	-	GO:0004672//protein kinase activity;GO:0005524//ATP binding	GO:0006468//protein phosphorylation
Os09g0441700	Putative cytochrome P450 protein, Similar to flavonoid 3-monooxygenase	-	-	-	-	GO:0016020//membrane	GO:0004497//monooxygenase activity;GO:0005506//iron ion binding;GO:0016491//oxidoreductase activity;GO:0016705//oxidoreductase activity, acting on paired donors, with incorporation or reduction of molecular oxygen;GO:0016709//oxidoreductase activity, acting on paired donors, with incorporation or reduction of molecular oxygen, NAD(P)H as one donor, and incorporation of one atom of oxygen;GO:00200…	GO:0055114//oxidation-reduction process
Os09g0439050	Ribosomal protein L18/L5 domain containing protein	-	-	-	-	GO:0005622//intracellular;GO:0005840//ribosome	GO:0003735//structural constituent of ribosome;GO:0008097//5S rRNA binding	GO:0006412//translation
Os09g0438700	Similar to 20 kDa chaperonin, chloroplast precursor (Protein Cpn21) (Chloroplast protein Cpn10) (Chloroplast chaperonin 10) (Ch-CPN10) (Chaperonin 20)	-	-	-	-	GO:0005737//cytoplasm;GO:0005759//mitochondrial matrix;GO:0009507//chloroplast;GO:0009536//plastid	GO:0005524//ATP binding;GO:0046872//metal ion binding;GO:0046914//transition metal ion binding;GO:0051082//unfolded protein binding;GO:0051087//chaperone binding	GO:0006457//protein folding;GO:0051085//chaperone cofactor-dependent protein refolding;GO:1901671//positive regulation of superoxide dismutase activity
Os09g0437900	Similar to Adrenodoxin	-	-	-	-	-	GO:0009055//electron transfer activity;GO:0051536//iron-sulfur cluster binding;GO:0051537//2 iron, 2 sulfur cluster binding	GO:0022900//electron transport chain
Os09g0439100	Similar to ATCSLA09	-	-	-	-	GO:0005794//Golgi apparatus	GO:0016757//transferase activity, transferring glycosyl groups;GO:0051753//mannan synthase activity	GO:0097502//mannosylation
Os09g0442900	Similar to Axi 1 (Auxin-independent growth promoter)-like protein	-	-	-	-	GO:0005737//cytoplasm;GO:0005794//Golgi apparatus;GO:0009507//chloroplast;GO:0016020//membrane;GO:0016021//integral component of membrane	GO:0016740//transferase activity;GO:0016757//transferase activity, transferring glycosyl groups	GO:0005975//carbohydrate metabolic process;GO:0006004//fucose metabolic process
Os09g0438400	Similar to Choline/ethanolamine kinase	-	-	-	-	GO:0005886//plasma membrane	-	GO:0008654//phospholipid biosynthetic process
Os09g0441100	Similar to Cytochrome P450 monooxygenase CYP92A1	-	-	-	-	GO:0016020//membrane;GO:0016021//integral component of membrane	GO:0004497//monooxygenase activity;GO:0005506//iron ion binding;GO:0016491//oxidoreductase activity;GO:0016705//oxidoreductase activity, acting on paired donors, with incorporation or reduction of molecular oxygen;GO:0016709//oxidoreductase activity, acting on paired donors, with incorporation or reduction of molecular oxygen, NAD(P)H as one donor, and incorporation of one atom of oxygen;GO:00200…	GO:0055114//oxidation-reduction process
Os09g0441400	Similar to Elicitor-inducible cytochrome P450	Metabolism;Metabolism;Metabolism	Global and overview maps;Global and overview maps;Metabolism of terpenoids and polyketides	ko01100//Metabolic pathways;ko01110//Biosynthesis of secondary metabolites;ko00905//Brassinosteroid biosynthesis	K20623;K20623;K20623	GO:0016020//membrane	GO:0004497//monooxygenase activity;GO:0005506//iron ion binding;GO:0016491//oxidoreductase activity;GO:0016705//oxidoreductase activity, acting on paired donors, with incorporation or reduction of molecular oxygen;GO:0016709//oxidoreductase activity, acting on paired donors, with incorporation or reduction of molecular oxygen, NAD(P)H as one donor, and incorporation of one atom of oxygen;GO:00200…	GO:0055114//oxidation-reduction process
Os09g0441600	Similar to flavonoid 3-monooxygenase	-	-	-	-	GO:0016020//membrane;GO:0016021//integral component of membrane	GO:0005506//iron ion binding;GO:0016705//oxidoreductase activity, acting on paired donors, with incorporation or reduction of molecular oxygen;GO:0016709//oxidoreductase activity, acting on paired donors, with incorporation or reduction of molecular oxygen, NAD(P)H as one donor, and incorporation of one atom of oxygen;GO:0020037//heme binding	GO:0055114//oxidation-reduction process
Os09g0441625	Similar to flavonoid 3-monooxygenase	-	-	-	-	GO:0016020//membrane	GO:0004497//monooxygenase activity;GO:0005506//iron ion binding;GO:0016491//oxidoreductase activity;GO:0016705//oxidoreductase activity, acting on paired donors, with incorporation or reduction of molecular oxygen;GO:0016709//oxidoreductase activity, acting on paired donors, with incorporation or reduction of molecular oxygen, NAD(P)H as one donor, and incorporation of one atom of oxygen;GO:00200…	GO:0055114//oxidation-reduction process
Os09g0444100	Similar to Minus dominance protein	-	-	-	-	GO:0005634//nucleus	GO:0003677//DNA binding	-
Os09g0442300	Similar to Oryzain gamma chain (Fragment)	-	-	-	-	GO:0005615//extracellular space;GO:0005764//lysosome	GO:0004197//cysteine-type endopeptidase activity;GO:0008233//peptidase activity;GO:0008234//cysteine-type peptidase activity;GO:0016787//hydrolase activity	GO:0006508//proteolysis;GO:0051603//proteolysis involved in cellular protein catabolic process
Os09g0442600	Similar to Plastid (P)ppGpp synthase	-	-	-	-	GO:0009507//chloroplast	-	GO:0015969//guanosine tetraphosphate metabolic process
Os09g0439000	Similar to predicted protein	-	-	-	-	GO:0000784//nuclear chromosome, telomeric region	GO:0003684//damaged DNA binding;GO:0005515//protein binding;GO:0035312//5'-3' exodeoxyribonuclease activity	GO:0006303//double-strand break repair via nonhomologous end joining;GO:0031848//protection from non-homologous end joining at telomere;GO:0036297//interstrand cross-link repair;GO:0090305//nucleic acid phosphodiester bond hydrolysis
Os09g0438000	Similar to RbohAOsp (Fragment)	Organismal Systems;Environmental Information Processing	Environmental adaptation;Signal transduction	ko04626//Plant-pathogen interaction;ko04016//MAPK signaling pathway - plant	K13447;K13447	GO:0005886//plasma membrane;GO:0016020//membrane;GO:0016021//integral component of membrane	GO:0004601//peroxidase activity;GO:0005509//calcium ion binding;GO:0016174//NAD(P)H oxidase activity;GO:0016491//oxidoreductase activity;GO:0050664//oxidoreductase activity, acting on NAD(P)H, oxygen as acceptor	GO:0055114//oxidation-reduction process;GO:0098869//cellular oxidant detoxification
Os09g0437400	Similar to SAUR family protein	-	-	-	-	-	-	GO:0009733//response to auxin
Os09g0439500	Similar to Type II chlorophyll a/b binding protein from photosystem I precursor	Metabolism	Energy metabolism	ko00196//Photosynthesis - antenna proteins	K08908	GO:0009507//chloroplast;GO:0009522//photosystem I;GO:0009523//photosystem II;GO:0009535//chloroplast thylakoid membrane;GO:0009536//plastid;GO:0009579//thylakoid;GO:0009941//chloroplast envelope;GO:0010287//plastoglobule;GO:0016020//membrane;GO:0016021//integral component of membrane	GO:0016168//chlorophyll binding	GO:0009416//response to light stimulus;GO:0009637//response to blue light;GO:0009765//photosynthesis, light harvesting;GO:0009768//photosynthesis, light harvesting in photosystem I;GO:0010114//response to red light;GO:0010218//response to far red light;GO:0015979//photosynthesis;GO:0018298//protein-chromophore linkage
Os09g0443500	TATA-binding related factor domain containing protein	-	-	-	-	GO:0005634//nucleus;GO:0016592//mediator complex	GO:0003712//transcription coregulator activity;GO:0003713//transcription coactivator activity	GO:0006357//regulation of transcription by RNA polymerase II;GO:1903508//positive regulation of nucleic acid-templated transcription
Os09g0439700	Transmembrane receptor, eukaryota domain containing protein	-	-	-	-	GO:0016020//membrane;GO:0016021//integral component of membrane	-	-
Os09g0442400	t-snare domain containing protein	-	-	-	-	GO:0016020//membrane;GO:0016021//integral component of membrane	-	-
Os09g0441900	Unknown phosphatidylethanolamine-binding protein (PEBP) like domain protein, 426-amino-acid protein, homologous to the keratin-associated protein (KAP) 5-4 family, Panicle architecture, Panicle erectnes	-	-	-	-	GO:0005882//intermediate filament	-	GO:0007186//G protein-coupled receptor signaling pathway

## Sheet: Table S8
Supplemental Table 8 The Haplotype analysis of Os09g0444200 in the T-Pool and S-Pool
SNPa	DN430 Genotype	DF104 Genotype	T-1d	T-2	T-3	T-4e	T-5	T-6	T-7	T-8	T-9	T-10	T-11	T-12	T-13	T-14	T-15	T-16	T-17	T-18	T-19	T-20	T-21	T-22	T-23	T-24	T-25	T-26	T-27	T-28	T-29	T-30	S-1f	S-2	S-3	S-4	S-5	S-6	S-7g	S-8	S-9	S-10	S-11	S-12	S-13	S-14	S-15	S-16	S-17
SNP-16543710b	C	T	T	T	T	T	T	T	T	T	T	T	T	T	T	T	T	T	T	T	T	T	T	T	T	T	T	T	T	T	T	T	C	C	C	C	C	C	C	C	C	C	C	C	C	C	C	C	C
SNP-16543763	G	A	A	A	A	A	A	A	A	A	A	A	A	A	A	A	A	A	A	A	A	A	A	A	A	A	A	A	A	A	A	A	G	G	G	G	G	G	G	G	G	G	G	G	G	G	G	G	G
nSNP-16544225	A	G	G	G	G	G	G	G	G	G	G	G	G	G	G	G	G	G	G	G	G	G	G	G	G	G	G	G	G	G	G	G	A	A	A	A	A	A	A	A	A	A	A	A	A	A	A	A	A
SNP-16546293	C	T	T	T	T	C	T	T	C	C	T	T	T	C	T	T	C	T	C	C	T	T	T	T	T	T	T	T	T	T	T	T	C	C	C	C	C	C	T	C	C	C	C	C	C	T	C	C	C
SRc	4.45	92.5	89.21	82.26	89.27	85.66	89.29	81.62	80.11	86.96	80.68	84.1	84.91	82.34	90.38	90.55	86.4	90.82	100	92.37	97.64	100	94.64	100	100	94.67	100	92.25	100	92.87	93.21	100	0.21	0.04	0.14	0	0.35	0.59	0.3	0.51	0.1	0.41	0.2	0.55	0.03	0	0.24	0.13	0
a Two SNP loci in Os09g0444200.
b One nsSNPs and their genotype are marked in red.
c Seeding survival rate for T-Pool, S-Pool and parents.
d HapI
e HapII
f HapIII
g HapIV
[truncated: 13 more columns]

## Sheet: Table S9
Supplemental Table 9 The Haplotype data of the 3010 Rice Genomes Project for DF104 (HapI) and DN430 (HapIII)
HapI		HapIII
IRIS_313-10644	GJ	IRIS_313-8142	GJ
IRIS_313-12330	GJ	IRIS_313-8115	GJ
IRIS_313-10336	GJ	IRIS_313-10089	GJ
IRIS_313-10815	GJ	CX391	GJ
IRIS_313-11540	GJ	IRIS_313-10092	GJ
IRIS_313-8109	GJ	B144	GJ
IRIS_313-11739	GJ	IRIS_313-8658	GJ
IRIS_313-12265	GJ	B269	GJ
IRIS_313-11626	Bas	B191	GJ
IRIS_313-10867	GJ	IRIS_313-8154	GJ
IRIS_313-12073	GJ	CX428	GJ
IRIS_313-9964	GJ	CX307	GJ
IRIS_313-9470	GJ	CX78	GJ
IRIS_313-12051	GJ	IRIS_313-8052	GJ
IRIS_313-8125	GJ	B054	GJ
IRIS_313-12324	GJ	IRIS_313-8755	GJ
IRIS_313-12200	GJ	CX138	GJ
IRIS_313-12271	GJ	B004	GJ
IRIS_313-10788	GJ	IRIS_313-9366	GJ
B236	GJ	CX56	GJ
IRIS_313-10710	GJ	IRIS_313-11537	GJ
B196	GJ	CX6	admix
IRIS_313-11532	GJ	IRIS_313-8049	GJ
IRIS_313-8135	GJ	IRIS_313-10567	GJ
IRIS_313-10082	GJ	IRIS_313-11725	GJ
IRIS_313-7868	GJ	IRIS_313-8039	GJ
IRIS_313-8003	GJ	CX74	GJ
IRIS_313-12312	GJ	B068	GJ
CX65	Bas	B016	GJ
CX371	GJ	IRIS_313-11654	GJ
IRIS_313-10741	GJ	IRIS_313-8183	GJ
IRIS_313-11161	GJ	IRIS_313-7902	GJ
IRIS_313-8209	GJ	CX380	GJ
IRIS_313-11202	GJ	IRIS_313-8075	GJ
IRIS_313-12345	GJ	IRIS_313-9996	GJ
IRIS_313-9800	GJ	IRIS_313-10035	XI
IRIS_313-9379	GJ	B170	GJ
IRIS_313-12070	GJ	IRIS_313-8126	GJ
IRIS_313-10923	GJ	IRIS_313-9980	GJ
IRIS_313-11759	GJ	CX286	admix
IRIS_313-9759	GJ	IRIS_313-9445	admix
IRIS_313-11356	Bas	CX316	admix
IRIS_313-8173	GJ	IRIS_313-9140	GJ
IRIS_313-11803	GJ	IRIS_313-10677	GJ
IRIS_313-11426	GJ	IRIS_313-9884	GJ
IRIS_313-10840	GJ	B008	GJ
IRIS_313-11434	GJ	CX165	GJ
IRIS_313-9529	GJ	B168	GJ
B043	GJ	IRIS_313-8148	GJ
IRIS_313-10581	GJ	CX395	admix
IRIS_313-11022	Bas	IRIS_313-8053	GJ
IRIS_313-9048	GJ	B204	GJ
IRIS_313-8594	GJ	IRIS_313-8048	GJ
IRIS_313-8431	GJ	IRIS_313-10059	GJ
IRIS_313-8894	GJ	IRIS_313-8204	GJ
IRIS_313-9813	GJ	CX306	GJ
IRIS_313-11102	GJ	IRIS_313-8041	GJ
IRIS_313-9267	GJ	CX16	GJ
IRIS_313-10583	GJ	IRIS_313-8141	GJ
IRIS_313-8637	GJ	IRIS_313-8090	GJ
IRIS_313-9742	GJ	IRIS_313-8116	GJ
IRIS_313-11498	GJ	IRIS_313-9463	GJ
IRIS_313-8955	GJ	CX330	GJ
IRIS_313-8160	GJ	IRIS_313-10568	GJ
IRIS_313-7907	GJ	B005	GJ
IRIS_313-10051	GJ	IRIS_313-10272	GJ
IRIS_313-8927	GJ	CX251	GJ
IRIS_313-11195	GJ	B018	GJ
IRIS_313-10041	GJ	CX427	GJ
IRIS_313-10025	admix	IRIS_313-8216	GJ
IRIS_313-9880	GJ	IRIS_313-9233	GJ
IRIS_313-10874	GJ	IRIS_313-8027	GJ
IRIS_313-10886	GJ	IRIS_313-10618	GJ
IRIS_313-11929	GJ	IRIS_313-15904	GJ
IRIS_313-10853	GJ	CX116	GJ
IRIS_313-9978	Bas	IRIS_313-8195	GJ
IRIS_313-11808	XI	IRIS_313-9228	GJ
IRIS_313-12063	GJ	B046	GJ
IRIS_313-10837	GJ	IRIS_313-10379	GJ
IRIS_313-11439	GJ	IRIS_313-8076	GJ
IRIS_313-11906	GJ	B235	GJ
IRIS_313-10919	GJ	IRIS_313-11829	GJ
IRIS_313-12031	GJ	IRIS_313-9790	GJ
IRIS_313-11077	GJ	B192	admix
IRIS_313-8057	GJ	IRIS_313-9539	GJ
IRIS_313-8026	GJ	IRIS_313-8976	GJ
IRIS_313-11007	GJ	IRIS_313-8481	GJ
IRIS_313-10657	GJ	IRIS_313-8200	GJ
IRIS_313-8063	GJ	IRIS_313-8134	GJ
IRIS_313-10075	GJ	IRIS_313-12054	GJ
IRIS_313-8400	GJ	IRIS_313-8097	GJ
IRIS_313-12077	GJ	CX351	GJ
IRIS_313-8279	GJ	B084	admix
IRIS_313-12348	GJ	IRIS_313-8502	GJ
IRIS_313-10301	XI	CX396	GJ
IRIS_313-8381	GJ	IRIS_313-8147	GJ
IRIS_313-10056	GJ	IRIS_313-8177	GJ
IRIS_313-12228	GJ	B160	GJ
IRIS_313-10780	GJ	IRIS_313-8213	GJ
IRIS_313-11428	GJ	B034	GJ
IRIS_313-15910	GJ	IRIS_313-8627	GJ
IRIS_313-12257	GJ	B055	GJ
IRIS_313-11337	GJ	CX142	GJ
IRIS_313-8519	GJ	IRIS_313-8032	GJ
IRIS_313-9363	GJ	CX317	GJ
IRIS_313-12281	GJ	CX287	GJ
IRIS_313-12262	GJ	IRIS_313-10564	GJ
B110	GJ	B122	GJ
IRIS_313-10176	GJ	IRIS_313-9771	GJ
B057	GJ	IRIS_313-8151	GJ
IRIS_313-10746	GJ	IRIS_313-8096	GJ
IRIS_313-11970	GJ	IRIS_313-8217	GJ
B215	GJ	IRIS_313-8143	GJ
IRIS_313-8999	GJ	IRIS_313-8218	GJ
IRIS_313-10653	GJ	IRIS_313-10569	GJ
IRIS_313-8580	GJ	IRIS_313-8399	GJ
IRIS_313-7859	GJ	CX578	GJ
IRIS_313-9814	GJ	CX284	GJ
IRIS_313-8626	GJ	IRIS_313-8066	GJ
IRIS_313-9519	GJ	IRIS_313-10708	GJ
IRIS_313-11314	GJ	IRIS_313-9838	GJ
IRIS_313-11524	GJ	IRIS_313-8119	GJ
IRIS_313-8578	GJ	IRIS_313-8165	GJ
IRIS_313-11584	GJ	CX397	GJ
IRIS_313-9817	XI	IRIS_313-12061	GJ
IRIS_313-11117	GJ	IRIS_313-8024	GJ
IRIS_313-8356	GJ	IRIS_313-8856	GJ
IRIS_313-8033	GJ	IRIS_313-8105	GJ
IRIS_313-11373	Bas	B142	admix
IRIS_313-12006	GJ	CX356	GJ
IRIS_313-11743	Bas	IRIS_313-9193	GJ
IRIS_313-10776	GJ	IRIS_313-10084	GJ
IRIS_313-12351	GJ	IRIS_313-8137	GJ
IRIS_313-11526	GJ	IRIS_313-9452	GJ
IRIS_313-10957	GJ	IRIS_313-8124	GJ
IRIS_313-10752	GJ	IRIS_313-10967	GJ
IRIS_313-10884	GJ	CX211	GJ
IRIS_313-10759	GJ	IRIS_313-9081	GJ
IRIS_313-11441	GJ	B154	GJ
IRIS_313-11496	GJ	IRIS_313-8085	GJ
IRIS_313-9301	GJ	IRIS_313-8112	GJ
IRIS_313-10076	GJ	IRIS_313-9410	GJ
IRIS_313-9601	Bas	CX329	GJ
IRIS_313-10032	Bas	IRIS_313-8132	GJ
IRIS_313-11107	GJ	IRIS_313-8065	GJ
IRIS_313-7924	GJ	IRIS_313-8121	GJ
IRIS_313-10784	GJ	B014	GJ
IRIS_313-9176	GJ	IRIS_313-10839	GJ
IRIS_313-11792	GJ	IRIS_313-10111	GJ
IRIS_313-10061	GJ	B240	GJ
IRIS_313-10732	Bas	IRIS_313-11890	GJ
IRIS_313-8664	GJ	IRIS_313-10062	GJ
IRIS_313-8884	GJ	IRIS_313-8023	GJ
IRIS_313-12279	GJ	IRIS_313-8037	GJ
CX149	Bas	CX389	GJ
IRIS_313-9405	GJ	IRIS_313-10558	GJ
IRIS_313-8072	GJ	IRIS_313-8170	GJ
CX374	GJ	CX579	admix
IRIS_313-11073	GJ	IRIS_313-9839	GJ
IRIS_313-10798	GJ	IRIS_313-8136	GJ
IRIS_313-11846	GJ	B176	XI
IRIS_313-9389	GJ	IRIS_313-8087	GJ
IRIS_313-10071	GJ	IRIS_313-8208	GJ
CX57	GJ	CX5	XI
IRIS_313-8565	GJ	CX140	GJ
IRIS_313-10868	Bas	IRIS_313-8214	GJ
B199	GJ	IRIS_313-11689	GJ
IRIS_313-10834	GJ	IRIS_313-8099	GJ
IRIS_313-8857	GJ	CX344	GJ
IRIS_313-10577	GJ	IRIS_313-8444	GJ
IRIS_313-12069	GJ	IRIS_313-11246	GJ
CX359	GJ	B263	GJ
IRIS_313-8865	GJ	CX29	admix
IRIS_313-11183	GJ	IRIS_313-8285	GJ
IRIS_313-8129	GJ	IRIS_313-10083	GJ
IRIS_313-12244	GJ	CX14	GJ
IRIS_313-10958	GJ	IRIS_313-8127	GJ
IRIS_313-8232	GJ	IRIS_313-8046	GJ
IRIS_313-10895	GJ	CX47	GJ
IRIS_313-11825	Bas	CX109	GJ
IRIS_313-11004	GJ	IRIS_313-8167	GJ
IRIS_313-10800	GJ	CX354	GJ
IRIS_313-8523	GJ	IRIS_313-8164	GJ
IRIS_313-11928	GJ	B045	GJ
IRIS_313-12029	GJ	IRIS_313-8114	GJ
IRIS_313-10829	GJ	CX139	GJ
IRIS_313-8159	GJ	IRIS_313-9891	GJ
IRIS_313-11329	GJ	IRIS_313-9438	GJ
IRIS_313-11328	GJ	CX277	GJ
IRIS_313-8138	GJ	B001	GJ
IRIS_313-11379	GJ	IRIS_313-10469	GJ
IRIS_313-12307	GJ	B183	GJ
IRIS_313-7959	GJ	IRIS_313-7850	GJ
IRIS_313-11094	GJ	IRIS_313-8155	GJ
IRIS_313-9886	GJ	IRIS_313-8434	GJ
IRIS_313-12342	GJ	IRIS_313-10057	GJ
IRIS_313-9375	GJ	CX429	GJ
IRIS_313-8694	GJ	IRIS_313-8123	GJ
IRIS_313-9770	GJ	IRIS_313-8095	GJ
IRIS_313-12352	GJ	CX534	GJ
IRIS_313-11127	GJ	IRIS_313-8031	GJ
IRIS_313-12003	GJ	CX345	GJ
IRIS_313-12134	GJ	B143	GJ
IRIS_313-11625	Bas	IRIS_313-10093	GJ
IRIS_313-10830	GJ	IRIS_313-9782	GJ
IRIS_313-8192	GJ	IRIS_313-8168	GJ
IRIS_313-9939	admix	IRIS_313-11931	GJ
B141	admix	IRIS_313-8084	GJ
IRIS_313-10660	GJ	IRIS_313-11875	GJ
IRIS_313-10960	GJ	CX350	GJ
IRIS_313-12272	GJ	IRIS_313-8665	GJ
IRIS_313-11578	GJ	IRIS_313-8923	GJ
IRIS_313-8172	admix	IRIS_313-10373	GJ
IRIS_313-8010	GJ	IRIS_313-8050	GJ
IRIS_313-11913	GJ
IRIS_313-8166	GJ
IRIS_313-11103	GJ
IRIS_313-10649	GJ
IRIS_313-11429	GJ
B025	GJ
IRIS_313-10067	GJ
IRIS_313-8960	GJ
IRIS_313-11032	Bas
IRIS_313-8890	GJ
IRIS_313-8184	admix
B241	GJ
IRIS_313-11924	GJ
IRIS_313-9464	admix
IRIS_313-7883	GJ
B148	GJ
IRIS_313-11340	GJ
IRIS_313-9897	GJ
IRIS_313-8062	GJ
IRIS_313-12076	GJ
IRIS_313-9774	GJ
IRIS_313-10656	GJ
CX106	GJ
IRIS_313-11611	GJ
IRIS_313-11238	GJ
IRIS_313-11297	admix
CX248	GJ
IRIS_313-7876	GJ
B134	GJ
IRIS_313-10838	GJ
CX355	GJ
IRIS_313-12349	GJ
CX113	GJ
IRIS_313-8486	GJ
IRIS_313-7912	GJ
IRIS_313-7993	GJ
IRIS_313-11100	GJ
IRIS_313-8572	GJ
IRIS_313-9698	GJ
IRIS_313-10796	GJ
CX241	GJ
IRIS_313-9523	GJ
IRIS_313-11495	GJ
IRIS_313-10541	GJ
IRIS_313-10888	GJ
IRIS_313-12217	GJ
IRIS_313-11473	GJ
IRIS_313-10799	GJ
IRIS_313-10074	GJ
IRIS_313-11044	GJ
IRIS_313-8118	GJ
IRIS_313-10801	GJ
IRIS_313-12045	GJ
IRIS_313-9558	GJ
IRIS_313-10918	GJ
IRIS_313-9769	GJ
IRIS_313-10758	GJ
IRIS_313-8439	GJ
IRIS_313-11012	admix
IRIS_313-8111	GJ
IRIS_313-9851	GJ
IRIS_313-9568	GJ
IRIS_313-11995	GJ
IRIS_313-10747	GJ
IRIS_313-12021	GJ
IRIS_313-9811	GJ
IRIS_313-11832	GJ
IRIS_313-10507	GJ
IRIS_313-10761	GJ
B102	GJ
CX269	GJ
IRIS_313-8690	GJ
IRIS_313-11062	Bas
IRIS_313-9745	GJ
IRIS_313-9616	GJ
B056	GJ
B226	GJ
IRIS_313-10994	GJ
IRIS_313-10119	GJ
IRIS_313-10794	GJ
IRIS_313-11903	GJ
CX353	GJ
IRIS_313-12321	GJ
IRIS_313-10862	GJ
IRIS_313-11350	Bas
IRIS_313-11104	GJ
IRIS_313-9239	GJ
IRIS_313-10295	admix
IRIS_313-9725	GJ
IRIS_313-11068	Bas
IRIS_313-11070	admix
IRIS_313-11946	GJ
IRIS_313-11198	GJ
IRIS_313-9123	GJ
IRIS_313-12068	GJ
IRIS_313-11156	GJ
IRIS_313-10889	GJ
IRIS_313-11851	GJ
IRIS_313-10831	GJ
IRIS_313-10099	GJ
IRIS_313-9423	GJ
IRIS_313-12164	GJ
IRIS_313-7992	GJ
IRIS_313-8202	GJ
IRIS_313-8058	GJ
IRIS_313-8158	GJ
IRIS_313-9887	GJ
IRIS_313-8171	GJ
IRIS_313-10258	GJ
IRIS_313-12340	GJ
CX262	GJ
IRIS_313-11093	GJ
IRIS_313-11660	GJ
IRIS_313-8656	Bas
IRIS_313-11659	GJ
IRIS_313-10485	GJ
IRIS_313-11673	GJ
IRIS_313-8180	GJ
IRIS_313-12353	GJ
CX220	GJ
B162	GJ
IRIS_313-12322	GJ
B111	GJ
B077	GJ
IRIS_313-8113	GJ
IRIS_313-12258	GJ
IRIS_313-9841	XI
CX111	GJ
IRIS_313-9724	GJ
IRIS_313-9890	GJ
B179	GJ
IRIS_313-10079	GJ
IRIS_313-8193	GJ
B188	GJ
IRIS_313-9691	GJ
IRIS_313-10865	GJ
IRIS_313-7856	GJ
IRIS_313-11401	Bas
IRIS_313-10619	GJ
IRIS_313-10228	GJ
IRIS_313-8205	GJ
IRIS_313-10743	GJ
IRIS_313-8436	GJ
IRIS_313-7870	GJ
B205	GJ
IRIS_313-11021	Bas
IRIS_313-7885	GJ
IRIS_313-11652	GJ
IRIS_313-11691	GJ
IRIS_313-8185	GJ
IRIS_313-9789	GJ
B037	GJ
IRIS_313-10073	GJ
IRIS_313-11582	GJ
IRIS_313-12337	GJ
CX373	GJ
IRIS_313-10704	GJ
IRIS_313-8769	GJ
IRIS_313-11424	GJ
IRIS_313-9129	GJ
IRIS_313-11311	GJ
IRIS_313-11907	GJ
IRIS_313-11436	GJ
IRIS_313-11539	GJ
B103	GJ
IRIS_313-10991	GJ
IRIS_313-7866	GJ
IRIS_313-12241	GJ
IRIS_313-10945	GJ
IRIS_313-7863	GJ
IRIS_313-8011	GJ
IRIS_313-8803	GJ
IRIS_313-7909	GJ
IRIS_313-11121	GJ
B071	GJ
IRIS_313-10679	GJ
IRIS_313-11586	GJ
IRIS_313-8128	GJ
IRIS_313-10959	GJ
IRIS_313-11658	GJ
IRIS_313-10094	GJ
IRIS_313-8323	GJ
IRIS_313-11494	GJ
IRIS_313-12252	GJ
IRIS_313-11036	Aus
IRIS_313-7922	GJ
IRIS_313-10489	GJ
B167	GJ
IRIS_313-12226	GJ
IRIS_313-8061	GJ
IRIS_313-10809	GJ
IRIS_313-12144	GJ
IRIS_313-11464	GJ
IRIS_313-10805	GJ
IRIS_313-12346	GJ
IRIS_313-7914	GJ
IRIS_313-10620	GJ
IRIS_313-8687	GJ
IRIS_313-11900	GJ
IRIS_313-11009	GJ
IRIS_313-12299	GJ
IRIS_313-11397	GJ
IRIS_313-11755	GJ
CX72	Bas
IRIS_313-11003	GJ
IRIS_313-10920	GJ
IRIS_313-11826	Bas
IRIS_313-10817	GJ
IRIS_313-12311	GJ
IRIS_313-10712	GJ
IRIS_313-11661	GJ
IRIS_313-11923	GJ
IRIS_313-7838	GJ
IRIS_313-11897	GJ
IRIS_313-10327	GJ
IRIS_313-15905	GJ
IRIS_313-8277	GJ
IRIS_313-10890	GJ
IRIS_313-8392	XI
IRIS_313-10783	GJ
IRIS_313-11109	GJ
IRIS_313-12129	GJ
IRIS_313-10795	GJ
IRIS_313-10689	GJ
IRIS_313-8044	GJ
IRIS_313-11892	GJ
IRIS_313-10645	GJ
B190	GJ
IRIS_313-11499	GJ
IRIS_313-10828	GJ
IRIS_313-12313	GJ
IRIS_313-9297	GJ
IRIS_313-8149	GJ
IRIS_313-10563	GJ
IRIS_313-12341	GJ
IRIS_313-10803	GJ
IRIS_313-11926	GJ
IRIS_313-12344	GJ
IRIS_313-10922	GJ
IRIS_313-8778	GJ
IRIS_313-11831	GJ
IRIS_313-15907	GJ
IRIS_313-8768	GJ
CX151	GJ
IRIS_313-11435	GJ
IRIS_313-11574	GJ
IRIS_313-9974	GJ
IRIS_313-11571	GJ
IRIS_313-10883	admix
IRIS_313-12071	GJ
IRIS_313-12108	GJ
IRIS_313-10816	GJ
IRIS_313-8339	GJ
IRIS_313-10793	GJ
IRIS_313-10703	GJ
IRIS_313-9928	GJ
IRIS_313-12285	GJ
IRIS_313-11023	Bas
IRIS_313-8025	GJ
IRIS_313-10949	GJ
IRIS_313-11698	Bas
B053	GJ
IRIS_313-10832	GJ
IRIS_313-11069	Bas
IRIS_313-10722	GJ
IRIS_313-10848	GJ
B189	GJ
IRIS_313-11736	GJ
IRIS_313-12323	GJ
IRIS_313-10946	GJ
IRIS_313-9550	GJ
IRIS_313-9050	GJ
IRIS_313-8747	Bas
IRIS_313-11915	GJ
IRIS_313-7994	GJ
IRIS_313-9491	GJ
IRIS_313-8872	GJ
IRIS_313-8186	GJ
IRIS_313-9172	Bas
IRIS_313-8998	GJ
IRIS_313-12336	GJ
CX32	GJ
IRIS_313-10730	GJ
IRIS_313-12266	GJ
IRIS_313-11045	GJ
IRIS_313-11105	GJ
CX129	GJ
IRIS_313-10078	GJ
IRIS_313-10866	GJ
IRIS_313-10953	GJ
IRIS_313-10582	GJ
IRIS_313-8669	GJ
IRIS_313-8139	GJ
CX46	admix
IRIS_313-10785	GJ
B266	GJ
IRIS_313-8060	GJ
IRIS_313-12242	GJ
IRIS_313-12227	GJ
IRIS_313-9995	GJ
IRIS_313-8815	GJ
IRIS_313-11046	GJ
CX266	GJ
IRIS_313-11075	GJ
IRIS_313-10893	GJ
IRIS_313-8814	Bas
IRIS_313-12289	GJ
IRIS_313-10956	GJ
IRIS_313-11305	XI
IRIS_313-10790	GJ
IRIS_313-10926	Bas
IRIS_313-11465	GJ
IRIS_313-10993	GJ
IRIS_313-8599	GJ
IRIS_313-11001	GJ
IRIS_313-11536	GJ
IRIS_313-11834	GJ
IRIS_313-12018	GJ
IRIS_313-10559	GJ
IRIS_313-10808	GJ
IRIS_313-9937	GJ
IRIS_313-11756	GJ
IRIS_313-10745	GJ
CX132	GJ
IRIS_313-10711	GJ
IRIS_313-11845	GJ
IRIS_313-11800	GJ
IRIS_313-11030	Bas
CX372	GJ
IRIS_313-11655	GJ
IRIS_313-11994	GJ
IRIS_313-8074	GJ
IRIS_313-12350	GJ
IRIS_313-10152	GJ
IRIS_313-10552	GJ
IRIS_313-10065	GJ
IRIS_313-11527	GJ
IRIS_313-10242	GJ
IRIS_313-11026	Bas
IRIS_313-12254	GJ
IRIS_313-11106	GJ
IRIS_313-12332	GJ
IRIS_313-10999	GJ
IRIS_313-10781	GJ
IRIS_313-10580	GJ
IRIS_313-10196	GJ
IRIS_313-8876	GJ
IRIS_313-9929	GJ
B136	GJ
B245	GJ
IRIS_313-10827	GJ
IRIS_313-8064	GJ
IRIS_313-8029	GJ
IRIS_313-12030	admix
IRIS_313-11008	GJ
IRIS_313-10080	GJ
IRIS_313-9961	GJ
IRIS_313-10740	GJ
CX285	GJ
IRIS_313-11511	GJ
IRIS_313-11627	Bas
IRIS_313-11922	GJ
IRIS_313-12347	GJ
IRIS_313-8102	GJ

## Sheet: Table S10
Supplemental Table 10 Base Variation Statistics of 295 North China Japonica Rice in qCTBB9 Interval
rs#	Chr6__16543655	Chr6__16544097	Chr6__16544160	Chr6__16544171	Chr6__16544433	Chr6__16545510	Chr6__16545755	Chr6__16545940	Chr6__16546762	Chr6__16546809	Chr6__16546956	Chr6__16546987	Chr6__16547009	Chr6__16547287	Chr6__16547349	Chr6__16547535	Chr6__16548339
alleles	G/T	A/G	C/T	A/G	T/C	A/G	T/C	A/G	T/C	A/G	A/G	T/C	T/C	T/C	C/T	A/G	G/T
R02	G	A	C	A	T	A	T	A	T	A	A	T	T	T	C	A	G
R03	G	A	C	A	T	A	T	A	T	A	A	T	T	T	C	A	G
R04	G	A	T	A	Y	R	T	A	T	A	A	T	T	T	C	A	K
R05	G	A	C	A	T	A	T	A	T	A	A	T	T	T	Y	A	G
R06	G	A	C	A	T	A	T	A	T	A	A	T	T	T	C	A	G
R07	G	A	C	A	T	A	T	A	T	A	A	T	T	T	C	A	G
R08	G	A	C	A	T	A	T	A	T	A	A	T	T	T	C	A	G
R09	G	A	C	A	Y	R	T	R	Y	A	A	T	T	T	C	A	K
R10	G	A	C	A	T	A	T	A	T	A	A	T	T	T	C	A	G
R100	G	A	C	A	T	A	T	A	T	A	A	T	T	T	C	A	G
R101	G	A	C	A	T	A	T	A	T	A	A	T	T	T	C	A	G
R102	G	A	C	A	T	A	T	A	T	A	A	T	T	T	C	A	G
R103	G	A	C	A	T	A	T	A	T	A	A	T	T	T	C	A	G
R104	G	A	C	A	T	A	T	A	T	A	A	T	T	T	C	A	G
R105	G	A	C	A	T	A	T	A	T	A	A	T	T	T	C	A	G
R106	G	A	C	A	T	A	T	A	T	A	A	T	T	T	T	A	G
R107	G	A	C	A	T	A	T	A	T	A	A	T	T	T	C	A	G
R108	G	A	C	A	T	A	T	A	T	A	A	T	T	T	C	A	G
R109	G	A	C	A	T	A	T	A	T	A	A	T	T	T	C	A	G
R110	G	A	C	A	T	A	T	A	T	A	A	T	T	T	C	A	G
R111	G	A	C	A	T	A	T	A	T	A	A	T	T	T	C	A	G
R112	G	A	C	A	T	A	T	A	T	A	A	T	T	T	T	A	G
R113	G	A	C	A	T	A	T	A	T	A	A	T	T	T	C	A	G
R114	G	A	C	A	T	A	T	A	T	A	A	T	T	T	C	A	G
R115	G	A	C	A	T	A	T	A	T	A	A	T	T	T	C	A	G
R116	G	A	C	A	T	A	T	A	T	A	A	T	T	T	C	A	G
R117	G	A	C	A	T	A	T	A	T	A	A	T	T	T	T	A	G
R118	G	A	C	A	T	A	T	A	T	A	A	T	T	T	C	A	G
R119	G	A	C	A	T	A	T	A	T	A	A	T	T	T	C	A	G
R120	G	A	C	A	T	A	T	A	T	A	A	T	T	T	C	A	G
R121	G	A	C	A	T	A	T	A	T	A	A	T	T	T	C	A	G
R122	G	A	C	A	T	A	T	A	T	A	A	T	T	T	T	A	G
R123	G	A	C	A	T	A	T	A	T	A	A	T	T	T	C	A	G
R124	G	A	C	A	T	A	T	A	T	A	A	T	T	T	C	A	G
R125	G	A	C	A	T	A	T	A	T	A	A	T	T	T	T	A	G
R126	G	A	C	A	T	A	T	A	T	A	A	T	T	T	C	A	G
R127	G	A	C	A	T	A	T	A	T	A	A	T	T	T	T	A	G
R128	G	A	C	A	T	A	T	A	T	A	A	T	T	T	T	A	G
R129	G	A	C	A	T	A	T	A	T	A	A	T	T	T	C	A	G
R130	G	A	C	A	T	A	T	A	T	A	A	T	T	T	C	A	G
R131	G	A	C	A	T	A	T	A	T	A	A	T	T	T	T	A	G
R132	G	A	C	A	T	A	T	A	T	A	A	T	T	T	C	A	G
R133	G	A	C	A	T	A	T	A	T	A	A	T	T	T	T	A	G
R134	G	A	C	A	T	A	T	A	T	A	A	T	T	T	C	A	G
R135	G	A	C	A	T	A	T	A	T	A	A	T	T	T	C	A	G
R136	G	A	C	A	T	A	T	A	T	A	A	T	T	T	C	A	G
R137	G	A	C	A	T	A	T	A	T	A	A	T	T	T	C	A	G
R138	G	A	C	A	T	A	T	A	T	A	A	T	T	T	C	A	G
R139	G	A	C	A	T	A	T	A	T	A	A	T	T	T	C	A	G
R140	G	A	C	A	T	A	T	A	T	A	A	T	T	T	T	A	G
R141	G	A	C	A	T	A	T	A	T	A	A	T	T	T	T	A	G
R142	G	A	C	A	T	A	T	A	T	A	A	T	T	T	C	A	G
R143	G	A	C	A	T	A	T	A	T	A	A	T	T	T	C	A	G
R144	G	A	C	A	T	A	T	A	T	A	A	T	T	T	C	A	G
R145	G	A	C	A	T	A	T	A	T	A	A	T	T	T	C	A	G
R146	G	A	C	A	T	A	T	A	T	A	A	T	T	T	C	A	G
R147	G	A	C	A	T	A	T	A	T	A	A	T	T	T	C	A	G
R148	G	A	C	A	T	A	T	A	T	A	A	T	T	T	C	A	G
R149	G	A	C	A	T	A	T	A	T	A	A	T	T	T	C	A	G
R15	G	A	C	A	T	A	T	A	T	A	A	T	T	T	C	A	G
R150	G	A	C	A	T	A	T	A	T	A	A	T	T	T	C	A	G
R151	G	A	C	A	T	A	T	A	T	A	A	T	T	T	C	A	G
R152	G	A	C	A	T	A	T	A	T	A	A	T	T	T	C	A	G
R153	G	A	C	A	T	A	T	A	T	A	A	T	T	T	C	A	G
R154	G	A	C	A	T	A	T	A	T	A	A	T	T	T	C	A	G
R155	G	A	C	A	T	A	T	A	T	A	A	T	T	T	C	A	G
R156	G	A	C	A	T	A	T	A	T	A	A	T	T	T	C	A	G
R157	G	A	C	A	T	A	T	A	T	A	A	T	T	T	C	A	G
R158	G	A	C	A	T	A	T	A	T	A	A	T	T	T	C	A	G
R159	G	A	C	A	T	A	T	A	T	A	A	T	T	T	C	A	G
R16	G	A	C	A	T	A	T	A	T	A	A	T	T	T	C	A	G
R160	G	A	T	A	T	A	T	A	T	A	A	T	T	T	C	A	G
R161	T	G	C	G	C	G	C	G	C	G	G	C	C	C	C	G	K
R162	G	A	C	A	T	A	T	A	T	A	A	T	T	T	C	A	G
R163	G	A	C	A	T	A	T	A	T	A	A	T	T	T	C	A	G
R164	G	A	C	A	T	A	T	A	T	A	A	T	T	T	C	A	G
R165	G	A	C	A	T	A	T	A	T	A	A	T	T	T	C	A	G
R166	G	A	C	A	T	A	T	R	T	A	A	T	T	T	C	A	G
R167	G	A	C	A	T	A	T	A	T	A	A	T	T	T	C	A	G
R168	G	A	C	A	T	A	T	A	T	A	A	T	T	T	C	A	G
R169	G	A	C	A	T	A	T	A	T	A	A	T	T	T	C	A	G
R17	T	G	T	G	C	R	C	G	C	G	G	C	C	C	C	G	G
R170	G	A	C	A	T	A	T	A	T	A	A	T	T	T	C	A	G
R171	G	A	C	A	T	A	T	A	T	A	A	T	T	T	C	A	G
R172	G	A	C	A	T	A	T	A	T	A	A	T	T	T	C	A	G
R173	G	A	C	A	T	A	T	A	T	A	A	T	T	T	C	A	G
R174	G	A	C	A	T	A	T	A	T	A	A	T	T	T	C	A	G
R175	G	A	C	A	Y	R	Y	A	T	A	A	T	T	T	C	A	K
R176	G	A	C	A	Y	R	Y	R	T	A	A	T	T	T	C	A	K
R177	G	A	C	A	T	A	T	A	T	A	A	T	T	T	C	A	G
R178	G	A	C	A	T	A	T	A	T	A	A	T	T	T	C	A	G
R179	G	A	C	A	T	A	T	A	T	A	A	T	T	T	C	A	G
R18	G	A	C	A	T	A	T	A	T	A	A	T	T	T	C	A	G
R180	G	A	C	A	T	A	T	A	T	A	A	T	T	T	C	A	G
R181	G	A	C	A	T	A	T	A	T	A	A	T	T	T	C	A	G
R182	G	A	C	A	T	A	T	A	T	A	A	T	T	T	C	A	G
R183	G	A	C	A	T	A	T	A	T	A	A	T	T	T	C	A	G
R184	G	A	C	A	T	A	T	A	T	A	A	T	T	T	C	A	G
R185	G	A	C	A	T	A	T	A	T	A	A	T	T	T	C	A	G
R186	G	A	C	A	T	A	T	A	T	A	A	T	T	T	C	A	G
R187	G	A	C	A	T	A	T	A	T	A	A	T	T	T	C	A	G
R188	G	A	C	A	T	A	T	A	T	A	A	T	T	T	C	A	G
R189	G	A	C	A	T	A	T	A	T	A	A	T	T	N	C	A	G
R19	G	A	C	A	T	A	T	A	T	A	A	T	T	T	C	A	G
R190	G	A	C	A	T	A	T	A	T	A	A	T	T	T	C	A	G
R191	G	A	C	A	T	A	T	A	T	A	A	T	T	T	C	A	G
R192	G	A	C	A	T	A	T	A	T	A	A	T	T	T	C	A	G
R193	G	A	C	A	T	A	T	A	T	A	A	T	T	T	C	A	G
R194	G	A	C	A	T	A	T	A	T	A	A	T	T	T	C	A	G
R195	G	A	C	A	T	R	T	A	T	A	A	T	T	T	C	A	K
R196	G	A	Y	A	Y	R	Y	A	T	A	A	T	T	T	C	A	K
R197	G	A	C	A	T	R	T	A	T	A	A	T	T	T	C	A	K
R198	G	A	T	A	T	A	T	A	T	A	A	T	T	T	C	A	G
R199	G	A	C	A	T	A	T	A	T	A	A	T	T	T	C	A	G
R20	T	G	T	G	C	G	C	G	C	G	G	C	C	C	C	G	G
R200	G	A	C	A	T	A	T	A	T	A	A	T	T	T	C	A	G
R201	G	A	C	A	T	A	T	A	T	A	A	T	T	T	C	A	G
R202	G	A	C	A	T	A	T	A	T	A	A	T	T	T	C	A	G
R203	G	A	C	A	T	A	T	A	T	A	A	T	T	T	C	A	G
R204	G	A	C	A	T	A	T	A	T	A	A	T	T	T	C	A	G
R205	G	A	C	A	T	A	T	A	T	A	A	T	T	T	C	A	G
R206	G	A	C	A	T	A	T	A	T	A	A	T	T	T	C	A	G
R207	G	A	C	A	T	A	T	A	T	A	A	T	T	T	C	A	G
R208	G	A	C	A	T	A	T	A	T	A	A	T	T	T	C	A	G
R209	G	A	C	A	T	A	T	A	T	A	A	T	T	T	C	A	G
R21	G	A	C	A	T	A	T	A	T	A	A	T	T	T	C	A	G
R210	G	A	C	A	T	A	T	A	T	A	A	T	T	T	C	A	G
R211	G	A	C	A	T	A	T	A	T	A	A	T	T	T	C	A	G
R212	G	A	C	A	T	A	T	A	T	A	A	T	T	T	C	A	G
R213	G	A	C	A	T	A	T	A	T	A	A	T	T	T	C	A	G
R214	G	A	C	A	T	A	T	A	T	A	A	T	T	T	C	A	G
R215	G	A	C	A	T	A	T	A	T	A	A	T	T	T	C	A	G
R216	G	A	C	A	T	A	T	A	T	A	A	T	T	T	C	A	G
R217	G	A	C	A	T	A	T	A	T	A	A	T	T	T	C	A	G
R218	G	A	C	A	Y	R	T	A	T	A	A	T	T	T	C	A	K
R219	G	A	C	A	T	A	T	A	T	A	A	T	T	T	C	A	G
R22	G	A	C	A	T	A	T	A	T	A	A	T	T	T	C	A	G
R220	G	A	C	A	T	A	T	A	T	A	A	T	T	T	C	A	G
R221	G	A	C	A	T	A	T	A	T	A	A	T	T	T	C	A	G
R222	G	A	C	A	T	A	T	A	T	A	A	T	T	T	C	A	G
R223	G	A	C	A	T	A	T	A	T	A	A	T	T	T	C	A	G
R224	G	A	C	A	T	A	T	A	T	A	A	T	T	T	C	A	G
R225	G	A	C	A	T	A	T	A	T	A	A	T	T	T	C	A	G
R226	G	A	C	A	T	A	T	A	T	A	A	T	T	T	C	A	G
R227	G	A	C	A	T	A	T	A	T	A	A	T	T	T	C	A	G
R228	T	G	C	G	Y	G	C	G	C	G	G	C	C	Y	C	G	T
R229	G	A	C	A	T	A	T	A	T	A	A	T	T	T	C	N	G
R23	T	G	T	G	C	R	C	R	C	G	G	C	C	Y	C	G	G
R230	G	A	C	A	T	A	T	A	T	A	A	T	T	T	C	A	G
R231	G	A	C	A	T	A	T	A	T	A	A	T	T	T	C	A	G
R232	G	A	C	A	T	A	T	A	T	A	A	T	T	T	C	A	G
R233	G	A	C	A	T	A	T	A	T	A	A	T	T	T	C	A	G
R234	G	A	C	A	T	A	T	A	T	A	A	T	T	T	C	A	G
R235	G	A	C	A	T	A	T	A	T	A	A	T	T	T	C	A	G
R236	G	A	C	A	T	A	T	A	T	A	A	T	T	T	C	A	G
R237	G	A	C	A	T	A	T	A	T	A	A	T	T	T	C	A	G
R238	G	A	C	A	T	A	T	A	T	A	A	T	T	T	C	A	G
R239	G	A	C	A	T	A	T	A	T	A	A	T	T	T	C	A	G
R24	G	A	C	A	T	A	T	A	T	A	A	T	T	T	C	A	G
R240	G	A	C	A	T	A	T	A	T	A	A	T	T	T	C	A	G
R241	G	A	C	A	T	A	T	A	T	A	A	T	T	T	Y	A	G
R242	G	A	C	A	T	A	T	A	T	A	A	T	T	T	C	A	G
R243	G	A	C	A	T	A	T	A	T	A	A	T	T	T	C	A	G
R244	G	A	C	A	T	A	T	A	T	A	A	T	T	T	C	A	G
R245	G	A	C	A	T	A	T	A	T	A	A	T	T	T	C	A	G
R246	G	A	C	A	T	A	T	A	T	A	A	T	T	T	C	A	G
R247	G	A	C	A	T	A	T	A	T	A	A	T	T	T	C	A	G
R248	G	A	C	A	T	A	T	A	T	A	A	T	T	T	C	A	G
R249	G	A	C	A	T	A	T	A	T	A	A	T	T	T	C	A	G
R25	G	A	C	A	T	A	T	A	T	A	A	T	T	T	C	A	G
R250	G	A	C	A	T	A	T	A	T	A	A	T	T	T	C	A	G
R251	G	A	C	A	T	A	T	A	T	A	A	T	T	T	C	A	G
R252	G	A	C	A	T	A	T	A	T	A	A	T	T	T	C	A	G
R254	G	A	C	A	T	A	T	A	T	A	A	T	T	T	C	A	G
R255	G	A	C	A	T	A	T	A	T	A	A	T	T	T	C	A	G
R256	G	A	C	A	T	A	T	A	T	A	A	T	T	T	C	A	G
R257	G	A	C	A	T	A	T	A	T	A	A	T	T	T	C	A	G
R258	G	A	C	A	T	A	T	A	T	A	A	T	T	T	C	A	G
R259	G	A	T	A	T	A	T	A	T	A	A	T	T	T	C	A	G
R26	G	A	C	A	T	A	T	A	T	A	A	T	T	T	C	A	G
R260	G	A	C	A	T	A	T	A	T	A	A	T	T	T	C	A	G
R261	G	A	T	A	T	A	T	A	T	A	A	T	T	T	C	A	G
R262	G	A	Y	A	T	A	T	A	T	A	A	T	T	T	C	A	G
R263	G	A	C	A	T	A	T	A	T	A	A	T	T	T	C	A	G
R264	G	A	C	A	T	A	T	A	T	A	A	T	T	T	C	A	G
R265	G	A	Y	A	T	A	T	A	T	A	A	T	T	T	C	A	G
R266	G	A	T	A	T	A	T	A	T	A	A	T	T	T	C	A	G
R267	G	A	T	A	T	A	T	A	T	A	A	T	T	T	C	A	G
R268	G	A	C	A	T	A	T	A	T	A	A	T	T	T	C	A	G
R269	G	A	C	A	T	A	T	A	T	A	A	T	T	T	C	A	G
R27	T	G	C	G	C	G	C	G	C	G	G	C	C	C	C	G	T
R270	G	A	C	A	T	A	T	A	T	A	A	T	T	T	C	A	G
R271	G	A	C	A	T	A	T	A	T	A	A	T	T	T	C	A	G
R272	G	A	C	A	T	A	T	A	T	A	A	T	T	T	C	A	G
R273	G	A	C	A	T	A	T	A	T	A	A	T	T	T	C	A	G
R274	G	A	C	A	T	A	T	A	T	A	A	T	T	T	C	A	G
R275	G	A	C	A	T	A	T	A	T	A	A	T	T	T	C	A	G
R276	G	A	C	A	T	A	T	A	T	A	A	T	T	T	C	A	G
R277	G	A	C	A	T	A	T	A	T	A	A	T	T	T	C	A	G
R278	G	A	C	A	T	A	T	A	T	A	A	T	T	T	C	A	G
R279	G	A	C	A	T	A	T	A	T	A	A	T	T	T	C	A	G
R28	G	A	C	A	T	A	T	A	T	A	A	T	T	T	C	A	G
R280	G	A	C	A	T	A	T	A	T	A	A	T	T	T	C	A	G
R281	G	A	C	A	T	A	T	A	T	A	A	T	T	T	C	A	G
R282	G	A	C	A	T	A	T	A	T	A	A	T	T	T	C	A	G
R283	G	A	C	A	T	A	T	A	T	A	A	T	T	T	C	A	G
R284	G	A	C	A	T	A	T	A	T	A	A	T	T	T	C	A	G
R285	G	A	T	A	Y	A	Y	A	T	A	A	T	T	T	C	A	G
R286	G	A	T	A	Y	A	T	A	T	A	A	T	T	T	C	A	G
R287	G	A	C	A	T	A	T	A	T	A	A	T	T	T	C	A	G
R288	G	A	C	A	Y	R	Y	A	T	R	A	T	T	T	C	A	K
R289	G	A	C	A	T	A	T	A	T	A	A	T	T	T	C	A	G
R29	G	A	C	A	T	A	T	A	T	A	A	T	T	T	C	A	G
R290	G	A	C	A	T	A	T	A	T	A	A	T	T	T	C	A	G
R291	G	A	C	A	T	A	T	A	T	A	A	T	T	T	C	A	G
R292	G	A	C	A	T	A	T	A	T	A	A	T	T	T	C	A	G
R293	G	A	C	A	T	A	T	A	T	A	A	T	T	T	C	A	G
R294	T	R	T	G	C	G	C	G	C	G	G	C	C	C	C	R	G
R295	G	A	C	A	T	A	T	A	T	A	A	T	T	T	C	A	G
R296	G	A	C	A	Y	R	Y	A	Y	R	A	T	T	T	C	A	K
R297	G	A	C	A	T	A	T	A	T	A	A	T	T	T	C	A	G
R298	G	A	C	A	Y	R	Y	A	T	A	A	T	T	T	C	A	K
R299	T	G	Y	G	C	G	C	G	Y	R	G	C	C	C	C	G	K
R30	T	G	C	G	C	G	C	G	C	G	G	C	C	C	C	G	T
R300	T	G	C	G	C	G	C	G	Y	R	R	Y	Y	C	C	G	T
R302	K	R	C	R	Y	R	Y	R	Y	R	R	Y	Y	T	C	R	T
R31	G	A	C	A	T	A	T	A	T	A	A	T	T	T	C	A	G
R32	G	A	C	A	T	A	T	A	T	A	A	T	T	T	C	A	G
R33	G	A	C	A	T	A	T	A	T	A	A	T	T	T	C	A	G
R34	G	A	C	A	T	A	T	A	T	A	A	T	T	T	C	A	G
R35	G	A	C	A	T	A	T	A	T	A	A	T	T	T	C	A	G
R36	G	A	C	A	T	A	T	A	T	A	A	T	T	T	C	A	G
R37	G	A	C	A	T	A	T	A	T	A	A	T	T	T	C	A	G
R38	G	A	C	A	T	A	T	A	T	A	A	T	T	T	C	A	G
R39	G	A	C	A	T	A	T	A	T	A	A	T	T	T	C	A	G
R40	G	A	C	A	T	A	T	A	T	A	A	T	T	T	C	A	G
R41	G	A	C	A	T	A	T	A	T	A	A	T	T	T	C	A	G
R42	G	A	C	A	T	A	T	A	T	A	A	T	T	T	C	A	G
R43	G	A	C	A	T	A	T	A	T	A	A	T	T	T	C	A	G
R44	G	A	C	A	T	A	T	A	T	A	A	T	T	T	C	A	G
R45	G	A	C	A	T	A	T	A	T	A	A	T	T	T	C	A	G
R46	G	A	C	A	T	A	T	A	T	A	A	T	T	T	Y	A	G
R47	G	A	C	A	T	A	T	A	T	A	A	T	T	T	C	A	G
R48	G	A	C	A	T	A	T	A	T	A	A	T	T	T	C	A	G
R49	G	A	C	A	T	A	T	A	T	A	A	T	T	T	C	A	G
R50	G	A	C	A	T	A	T	A	T	A	A	T	T	T	T	A	G
R51	G	A	C	A	T	A	T	A	T	A	A	T	T	T	T	A	G
R52	G	A	C	A	T	A	T	A	T	A	A	T	T	T	C	A	G
R53	G	A	C	A	T	A	T	A	T	A	A	T	T	T	C	A	G
R54	G	A	C	A	T	A	T	A	T	A	A	T	T	T	C	A	G
R55	G	A	C	A	T	A	T	A	T	A	A	T	T	T	C	A	G
R56	G	A	C	A	T	A	T	A	T	A	A	T	T	T	C	A	G
R57	K	G	T	G	C	G	C	G	C	G	G	C	C	C	C	G	G
R58	G	A	C	A	T	A	T	A	T	A	A	T	T	T	C	A	G
R59	G	A	C	A	T	A	T	A	T	A	A	T	T	T	C	A	G
R60	G	A	C	A	T	A	T	A	T	A	A	T	T	T	C	A	G
R61	G	A	C	A	T	A	T	A	T	A	A	T	T	T	C	A	G
R62	G	A	C	A	T	A	T	A	T	A	A	T	T	T	C	A	G
R63	G	A	C	A	T	A	T	A	T	A	A	T	T	T	C	A	G
R64	T	G	T	G	C	G	C	R	Y	R	G	C	C	C	C	G	G
R65	G	A	C	A	T	A	T	A	T	A	A	T	T	T	C	A	G
R66	G	A	C	A	T	A	T	A	T	A	A	T	T	T	C	A	G
R67	G	A	C	A	T	A	T	A	T	A	A	T	T	T	C	A	G
R68	G	A	C	A	T	A	T	A	T	A	A	T	T	T	C	A	G
R69	G	A	C	A	T	A	T	A	T	A	A	T	T	T	C	A	G
R70	G	A	C	A	T	A	T	A	T	A	A	T	T	T	C	A	G
R71	G	A	C	A	T	A	T	A	T	A	A	T	T	T	C	A	G
R72	G	A	C	A	T	A	T	A	T	A	A	T	T	T	C	A	G
R73	G	A	C	A	T	A	T	A	T	A	A	T	T	T	C	A	G
R74	G	A	C	A	T	A	T	A	T	A	A	T	T	T	C	A	G
R75	G	A	C	A	T	A	T	A	T	A	A	T	T	T	C	A	G
R76	K	G	C	G	C	G	C	G	C	G	G	C	C	C	C	G	T
R77	G	A	C	A	T	A	T	A	T	A	A	T	T	T	C	A	G
R78	G	A	C	A	T	A	T	A	T	A	A	T	T	T	C	A	G
R79	G	A	C	A	T	A	T	A	T	A	A	T	T	T	C	A	G
R80	G	A	C	A	T	A	T	A	T	A	A	T	T	T	C	A	G
R81	G	A	C	A	T	A	T	A	T	A	A	T	T	T	C	A	G
R82	G	A	C	A	T	A	T	A	T	A	A	T	T	T	C	A	G
R83	G	A	C	A	T	A	T	A	T	A	A	T	T	T	C	A	G
R84	G	A	C	A	T	A	T	A	T	A	A	T	T	T	C	A	G
R85	G	A	C	A	T	A	T	A	T	A	A	T	T	T	C	A	G
R86	G	A	C	A	T	A	T	A	T	A	A	T	T	T	C	A	G
R87	G	A	C	A	T	A	T	A	T	A	A	T	T	T	N	A	G
R88	G	A	C	A	T	A	T	A	T	A	A	T	T	T	C	A	G
R89	G	A	C	A	T	A	T	A	T	A	A	T	T	T	C	A	G
R90	G	A	C	A	T	A	T	A	T	A	A	T	T	T	C	A	G
R91	G	A	C	A	T	A	T	A	T	A	A	T	T	T	C	A	G
R92	G	A	C	A	T	A	T	A	T	A	A	T	T	T	C	A	G
R93	G	A	C	A	T	A	T	A	T	A	A	T	T	T	C	A	G
R94	G	A	C	A	T	A	T	A	T	A	A	T	T	T	C	A	G
R95	G	A	C	A	T	A	T	A	T	A	A	T	T	T	C	A	G
R96	G	A	C	A	T	A	T	A	T	A	A	T	T	T	C	A	G
R97	G	A	C	A	T	A	T	A	T	A	A	T	T	T	C	A	G
R98	G	A	C	A	T	A	T	A	T	A	A	T	T	T	C	A	G
R99	G	A	C	A	T	A	T	A	T	A	A	T	T	T	C	A	G
